# Supplementary material for: The dual life of disordered lysine-rich domains of snoRNPs in rRNA modification and nucleolar compaction
Source: Nat Commun. 2024 Oct 31;15:9415. doi: 10.1038/s41467-024-53805-1 (PMC11528048; doi:10.1038/s41467-024-53805-1)
Supplement: Supplementary file 3 — Supplementary Data 1 [file 41467_2024_53805_MOESM3_ESM.xlsx]

## Sheet: Feuil1
Supplementary Data 1: IDRs of S. cerevisiae AMFs and their properties.
IDRs of S. cerevisiae AMFs longer than 30 amino acids (n=108) with their Frequency of Charged Residues (FCR), Net Charge per IDR as defined in (Holehouse et al., 2017), size in amino acids (a.a) and coordinates in the protein sequence defined in Zarin et al, 2021. For a given protein with several different IDRs, we only consider the largest IDR.
systematic name	name	start	end	size (a.a)	Median molecules per cell (Ho et al, 2018)	FCR	Net Charge per IDR
YJL148W	RPA34	185	233	49	8225	0.816327	0.204082
YOR310C	NOP58	411	511	101	28378	0.762376	0.108911
YLR197W	NOP56	423	504	82	24381	0.756098	0.121951
YGL078C	DBP3	1	60	60	11233	0.733333	0.2
YLR175W	CBF5	391	483	93	18603	0.731183	0.0645161
YML074C	FPR3	170	263	94	10307	0.680851	-0.425532
YGR280C	PXR1	144	246	103	3881	0.650485	0.165049
YLR449W	FPR4	170	278	109	9517	0.633028	-0.247706
YMR269W	TMA23	110	211	102	2965	0.617647	0.284314
YLR009W	RLP24	146	186	41	5239	0.609756	-0.414634
YLL008W	DRS1	121	227	107	5978	0.579439	-0.373832
YGR245C	SDA1	544	637	94	3640	0.574468	-0.382979
YKL172W	EBP2	8	184	177	9008	0.570621	-0.186441
YNL308C	KRI1	375	451	77	5747	0.558442	-0.142857
YMR233W	TRI1	75	117	43	1982	0.55814	0.186047
YNL061W	NOP2	1	141	141	12109	0.553191	-0.156028
YBR247C	ENP1	71	123	53	6372	0.54717	-0.433962
YFL002C	SPB4	502	606	105	2950	0.542857	0.0666667
YPR143W	RRP15	1	96	96	6495	0.541667	-0.145833
YDL148C	NOP14	288	372	85	7095	0.541176	-0.258824
YPL043W	NOP4	619	685	67	5837	0.537313	0.149254
YJL069C	UTP18	92	136	45	5255	0.533333	-0.4
YDR299W	BFR2	85	164	80	6802	0.525	-0.325
YDL213C	NOP6	1	73	73	5221	0.520548	0.164384
YDR412W	RRP17	97	133	37	3184	0.513514	-0.351351
YLR003C	CMS1	13	96	84	4463	0.511905	-0.0119048
YDR312W	SSF2	379	453	75	2545	0.506667	-0.08
YKL125W	RRN3	248	322	75	334	0.506667	-0.48
YDR060W	MAK21	863	1009	147	7462	0.503401	-0.217687
YOR119C	RIO1	364	455	92	2350	0.5	-0.217391
YCR057C	PWP2	856	923	68	4630	0.5	-0.382353
YOL144W	NOP8	262	338	77	4135	0.493506	-0.25974
YDR496C	PUF6	1	116	116	6829	0.491379	-0.146552
YOL006C	TOP1	1	137	137	4130	0.489051	-0.0218978
YOR206W	NOC2	22	116	95	7496	0.484211	0.0421053
YDR398W	UTP5	559	643	85	4755	0.482353	-0.411765
YKR081C	RPF2	295	344	50	7127	0.48	-0.28
YDR083W	RRP8	12	109	98	3935	0.479592	0.0714286
YDL153C	SAS10	304	443	140	6042	0.478571	-0.192857
YOR004W	UTP23	209	254	46	3275	0.478261	0.217391
YGR145W	ENP2	509	642	134	6039	0.477612	-0.0895522
YNR054C	ESF2	1	109	109	3490	0.477064	-0.12844
YAL025C	MAK16	226	306	81	3349	0.469136	-0.17284
YPR137W	RRP9	1	58	58	4866	0.465517	-0.224138
YHR065C	RRP3	1	78	78	5744	0.461538	0
YHR197W	RIX1	621	763	143	3911	0.461538	-0.20979
YLR106C	MDN1	4038	4671	634	3876	0.457413	-0.302839
YMR131C	RRB1	1	92	92	8238	0.456522	-0.217391
YNL110C	NOP15	1	86	86	7341	0.453488	-0.0581395
YGR103W	NOP7	260	352	93	9270	0.451613	-0.193548
YOL041C	NOP12	1	145	145	7150	0.448276	-0.062069
YFR001W	LOC1	167	204	38	3874	0.447368	0.236842
YLR409C	UTP21	765	809	45	3719	0.444444	-0.0888889
YDR324C	UTP4	665	727	63	4082	0.444444	-0.126984
YIR012W	SQT1	1	45	45	6705	0.444444	-0.444444
YNL227C	JJJ1	379	545	167	1973	0.443114	-0.0838323
YMR049C	ERB1	1	154	154	9039	0.441558	-0.246753
YGR081C	SLX9	121	161	41	4726	0.439024	-0.0487805
YJR002W	MPP10	83	310	228	8228	0.438596	-0.236842
YPL217C	BMS1	380	749	370	4282	0.437838	-0.183784
YJL010C	NOP9	1	48	48	3745	0.4375	-0.0208333
YLR141W	RRN5	310	348	39	947	0.435897	-0.384615
YLL034C	RIX7	88	140	53	4641	0.433962	-0.0943396
YNL088W	TOP2	1172	1428	257	3960	0.431907	0.0116732
YMR014W	BUD22	229	513	285	3975	0.431579	-0.0245614
YIL019W	FAF1	32	89	58	2296	0.431034	-0.224138
YCL054W	SPB1	417	655	239	5428	0.430962	-0.146444
YDL031W	DBP10	1	131	131	5504	0.427481	-0.183206
YBR142W	MAK5	63	168	106	4357	0.424528	-0.216981
YNL132W	KRE33	1005	1056	52	7124	0.423077	0.192308
YGL171W	ROK1	1	78	78	5436	0.423077	-0.0384615
YMR128W	ECM16	122	377	256	4433	0.414062	-0.132812
YCR047C	BUD23	207	238	32	4050	0.40625	-0.03125
YML093W	UTP14	479	749	271	4748	0.405904	-0.0664207
YLR221C	RSA3	1	47	47	4441	0.404255	0.0638298
YJL033W	HCA4	491	603	113	4854	0.389381	0.0353982
YLR336C	SGD1	596	629	34	3014	0.382353	-0.147059
YOR341W	RPA190	142	175	34	14969	0.382353	-0.264706
YMR229C	RRP5	1334	1459	126	13399	0.380952	-0.15873
YOR078W	BUD21	1	59	59	3083	0.372881	-0.20339
YML043C	RRN11	39	81	43	476	0.372093	-0.0465116
YOR001W	RRP6	619	733	115	2939	0.365217	0.104348
YHR052W	CIC1	300	376	77	11189	0.363636	-0.0519481
YKR024C	DBP7	1	104	104	2691	0.355769	0.0673077
YGR128C	UTP8	418	448	31	7347	0.354839	-0.0322581
YLR276C	DBP9	552	594	43	5914	0.348837	0.302326
YMR290C	HAS1	1	38	38	11279	0.342105	-0.0789474
YPL126W	NAN1	794	858	65	6560	0.338462	-0.153846
YMR239C	RNT1	1	36	36	2512	0.333333	0.111111
YPL012W	RRP12	1023	1136	114	8407	0.333333	-0.0350877
YBL004W	UTP20	1823	1862	40	3410	0.325	-0.025
YHR196W	UTP9	516	575	60	6323	0.316667	-0.25
YKR063C	LAS1	453	484	32	1261	0.3125	0.0625
YNL175C	NOP13	319	403	85	6347	0.305882	0.141176
YJL076W	NET1	152	1189	1038	5204	0.289981	0.00674374
YKL078W	DHR2	1	69	69	1758	0.289855	0.144928
YGR090W	UTP22	1	83	83	6359	0.289157	-0.0481928
YNR038W	DBP6	1	162	162	4401	0.283951	-0.135802
YLR051C	FCF2	1	32	32	3410	0.28125	-0.09375
YOR340C	RPA43	176	207	32	7388	0.28125	-0.15625
YKR010C	TOF2	640	771	132	1366	0.280303	-0.0227273
YKR092C	SRP40	1	275	274	9434	0.271127	-0.165493
YHR089C	GAR1	128	205	78	19378	0.269231	0.269231
YDR156W	RPA14	107	137	31	3969	0.258065	0
YGR159C	NSR1	346	414	69	16609	0.231884	0.173913
YBL014C	RRN6	779	894	116	237	0.224138	0.0689655
YDL014W	NOP1	1	82	82	24153	0.219512	0.219512
YKL014C	URB1	739	783	45	4754	0.177778	0.0444444
