# Supplementary material for: The dual life of disordered lysine-rich domains of snoRNPs in rRNA modification and nucleolar compaction
Source: Nat Commun. 2024 Oct 31;15:9415. doi: 10.1038/s41467-024-53805-1 (PMC11528048; doi:10.1038/s41467-024-53805-1)
Supplement: Supplementary file 4 — Supplementary Data 2 [file 41467_2024_53805_MOESM4_ESM.xlsx]

## Sheet: Feuil1
Supplementary Data 2: HPS scores for each rRNA pseudouridine in the different strains tested in this study.
Dataset showing HPS scores for each pseudouridylation site in wild-type or mutant cells grown on glucose (WT, rpa34-Δkk, nop56/58-ΔΔk, cbf5-Δkk and pxr1-Δkk tma23-Δkk) or galactose (WT Gal and rdn1Δ pGAL::rDNA rpa135Δ). HPS scores for each replicate (_rep1, _rep2, _rep3) are indicated.
position	RNA	base	snoRNA	WT_rep1	WT_rep2	WT_rep3	rpa34Δkk_rep1	rpa34Δkk_rep2	Nop56/58ΔΔkk_rep1	Nop56/58ΔΔkk_rep2	Nop56/58ΔΔkk_rep3	cbf5Δkk_rep1	cbf5Δkk_rep2	cbf5Δkk_rep3	pxr1-Δkk, tma23-Δkk_rep1	pxr1-Δkk, tma23-Δkk_rep2	WT Gal	rdn1ΔGal::rDNA. rpa135Δ
106	18S	T	snR44	0.920568	0.89243	0.911004	0.92487	0.866401	0.886115	0.883094	0.853146	0.649793	0.617443	0.691923	0.889421	0.859902	0.948214	0.701829
120	18S	T	snR49	0.944664	0.958201	0.969119	0.963764	0.962005	0.963157	0.97718	0.958541	0.876168	0.885071	0.875942	0.944284	0.97469	0.971155	0.949261
211	18S	T	snR49	0.714538	0.727556	0.760094	0.753241	0.757083	0.792906	0.814309	0.847725	0.640813	0.739368	0.613716	0.747199	0.84928	0.869387	0.903524
302	18S	T	snR49	0.876377	0.830673	0.849573	0.857808	0.861257	0.883482	0.864479	0.878451	0.722679	0.720293	0.687517	0.856828	0.8897	0.908075	0.884879
466	18S	T	snR189	0.973645	0.979901	0.974577	0.983832	0.967585	0.988418	0.982708	0.985073	0.943478	0.916405	0.929666	0.986038	0.979571	0.983628	0.971024
632	18S	T	snR161	0.863968	0.903446	0.87822	0.898332	0.898029	0.903348	0.906009	0.914382	0.792554	0.821459	0.790058	0.791181	0.8185	0.920934	0.949862
759	18S	T	snR80	0.930949	0.943181	0.948255	0.949193	0.916037	0.941343	0.936172	0.957228	0.88677	0.882067	0.893282	0.93702	0.936067	0.902878	0.887748
766	18S	T	snR161	0.829874	0.847271	0.807801	0.819368	0.836835	0.854076	0.851002	0.830476	0.588559	0.690605	0.619161	0.865463	0.907739	0.923482	0.937566
999	18S	T	snR31	0.964109	0.975753	0.977489	0.975709	0.970467	0.975724	0.973433	0.983313	0.948298	0.966451	0.95007	0.959945	0.972073	0.980631	0.971738
1181	18S	T	snR85	0.849242	0.869781	0.867247	0.849005	0.908417	0.882753	0.902251	0.861933	0.79276	0.890098	0.840177	0.824578	0.909338	0.958732	0.927823
1187	18S	T	snR36	0.895352	0.902745	0.912657	0.918802	0.878734	0.92296	0.925469	0.942666	0.883446	0.889514	0.901562	0.867417	0.928306	0.945533	0.912905
1191	18S	T	snR35	0.894223	0.904353	0.902858	0.909532	0.869343	0.895712	0.887317	0.907632	-0.309913	-0.49666	-0.205734	0.900843	0.890312	0.810274	0.873089
1290	18S	T	snR83	0.970469	0.969973	0.975634	0.973418	0.965393	0.965707	0.957828	0.970029	0.939634	0.945007	0.961108	0.969543	0.979294	0.971296	0.972003
1415	18S	T	snR83	0.980189	0.979685	0.979817	0.979012	0.973338	0.974779	0.969673	0.968825	0.95665	0.954291	0.954369	0.979142	0.981948	0.965649	0.960117
776	25S	T	snR80	0.954165	0.959363	0.957711	0.958626	0.953584	0.945831	0.9478	0.946445	0.908193	0.91568	0.900686	0.957042	0.957928	0.957793	0.901608
960	25S	T	snR8	0.833132	0.792512	0.858967	0.847976	0.857373	0.825935	0.739599	0.791881	0.284211	0.182187	0.24428	0.876045	0.826821	0.843999	0.794643
966	25S	T	snR43	0.85184	0.808681	0.81574	0.871271	0.899386	0.844958	0.796298	0.799139	0.69808	0.712215	0.694361	0.845073	0.818632	0.718458	0.866634
986	25S	T	snR8	0.946324	0.941887	0.922207	0.93301	0.929994	0.934924	0.944453	0.921678	0.858483	0.765247	0.810765	0.921784	0.954297	0.953955	0.928566
990	25S	T	snR49	0.933688	0.953766	0.9598	0.956841	0.936905	0.934901	0.950727	0.942261	0.855307	0.882726	0.835516	0.945052	0.950036	0.956496	0.949924
1004	25S	T	snR5	0.996493	0.986343	0.989712	0.982399	0.991103	0.986065	0.985423	0.988172	0.988294	0.980426	0.975565	0.985294	0.988096	0.988923	0.99509
1042	25S	T	snR33	0.986164	0.982322	0.965695	0.971541	0.9792	0.960001	0.952669	0.956199	0.870736	0.842836	0.90165	0.979324	0.976733	0.970172	0.96388
1052	25S	T	snR81	0.978542	0.966703	0.981873	0.97235	0.971016	0.980172	0.981928	0.978329	0.982198	0.967986	0.981084	0.973282	0.9813	0.936308	0.930891
1056	25S	T	snR44	0.958736	0.956086	0.967966	0.953226	0.944257	0.923863	0.929733	0.917	0.861102	0.871694	0.881648	0.958997	0.957072	0.973796	0.892172
1110	25S	T	snR82	0.682018	0.714772	0.712707	0.719907	0.710955	0.745398	0.728276	0.743866	0.557644	0.496005	0.510798	0.76708	0.730729	0.662621	0.791195
1124	25S	T	snR5	0.943532	0.951227	0.950011	0.952608	0.941361	0.952953	0.94594	0.954566	0.839551	0.8092	0.815168	0.941646	0.955427	0.923171	0.922134
2129	25S	T	snR3	0.960078	0.97538	0.978461	0.965655	0.958477	0.968741	0.982526	0.98014	0.880697	0.912856	0.89745	0.963522	0.972482	0.95932	0.972955
2133	25S	T	snR3	0.941471	0.921379	0.833546	0.752799	0.97422	0.908761	0.94132	0.950733	0.829288	0.805629	0.679085	0.971978	0.884899	0.806038	0.938048
2191	25S	T	snR32	0.926138	0.940496	0.93379	0.93153	0.9358	0.965391	0.963587	0.971022	0.769488	0.795991	0.799912	0.9271	0.942581	0.860482	0.834026
2258	25S	T	snR191	0.976975	0.961247	0.977464	0.978187	0.96311	0.977472	0.969088	0.974891	0.969926	0.940429	0.97484	0.98117	0.980997	0.942669	0.908708
2260	25S	T	snR191	0.97873	0.997286	0.96056	0.989334	0.973501	0.986865	0.969628	0.985479	0.959809	0.986706	0.967695	0.987514	0.986388	0.95413	0.966164
2264	25S	T	snR3	0.923761	0.944557	0.95485	0.97565	0.933107	0.897973	0.981145	0.978533	0.940263	0.927975	0.879583	0.955724	0.973373	0.915246	0.922874
2266	25S	T	snR84	0.891634	0.912948	0.939625	0.948751	0.875375	0.875482	0.904726	0.85162	0.923031	0.906428	0.83553	0.896091	0.907175	0.910879	0.951912
2314	25S	T	snR86	0.993805	0.992241	0.994067	0.9948	0.991477	0.99222	0.990534	0.992586	0.993547	0.991227	0.991755	0.991391	0.992149	0.988228	0.989145
2340	25S	T	snR9	0.842799	0.880001	0.864029	0.840593	0.864072	0.869925	0.882938	0.888676	0.304962	0.462276	0.335403	0.880369	0.842695	0.889457	0.878135
2347	25S	T	snR65 snR9	0.705642	0.656682	0.643261	0.687922	0.657729	0.624052	0.589843	0.643455	0.671228	0.632505	0.633171	0.57866	0.67175	0.655209	0.655631
2349	25S	T	snR82	0.848654	0.831958	0.825614	0.796946	0.833998	0.914933	0.912086	0.920449	0.605426	0.531689	0.574602	0.841205	0.819166	0.817052	0.958353
2351	25S	T	snR82	0.199894	0.42925	0.345969	0.311544	0.401915	0.538687	0.643432	0.636413	-0.826207	-0.486947	-0.629199	0.298817	0.300221	0.0415758	0.694615
2416	25S	T	snR11	0.904653	0.935675	0.935493	0.912174	0.896002	0.94469	0.928489	0.961979	0.854986	0.879867	0.868864	0.896615	0.924457	0.892827	0.899389
2735	25S	T	snR189	0.506236	0.642034	0.448398	0.524135	0.707783	0.697464	0.850607	0.745979	0.0699684	0.197402	0.0752544	0.521871	0.35367	0.831115	0.861901
2826	25S	T	snR34	0.934948	0.888622	0.912696	0.901129	0.935755	0.881086	0.936342	0.905118	0.849528	0.823523	0.672238	0.928325	0.912403	0.927932	0.914436
2865	25S	T	snR46	0.983235	0.985509	0.985354	0.983932	0.981039	0.987124	0.986658	0.98913	0.973279	0.974364	0.970161	0.986272	0.984523	0.986317	0.979337
2880	25S	T	snR34	0.961289	0.970876	0.972139	0.949688	0.962806	0.956729	0.958499	0.958047	0.934691	0.949928	0.905839	0.969219	0.97061	0.935008	0.880504
2923	25S	T	snR10	0.984333	0.983371	0.988691	0.982856	0.98387	0.984203	0.990164	0.99033	0.9679	0.975249	0.976653	0.986984	0.98212	0.967914	0.94572
2944	25S	T	snR37	0.988286	0.989242	0.992812	0.994534	0.986329	0.996843	0.99625	0.996119	0.993612	0.992068	0.994121	0.992418	0.991782	0.991645	0.984232
2975	25S	T	snR42	0.969103	0.949411	0.976771	0.966109	0.962126	0.970848	0.958123	0.983495	0.946691	0.96075	0.963011	0.96085	0.959935	0.93762	0.926116
73	5.8S	T	snR43	0.80276	0.828226	0.800806	0.780349	0.816692	0.783535	0.810547	0.76517	0.763012	0.805316	0.759056	0.749255	0.807706	0.772241	0.66817
50	5S	T	Pus7	0.971253	0.970583	0.972881	0.969349	0.960463	0.972322	0.971518	0.976958	0.973655	0.961497	0.971118	0.976124	0.974026	0.970705	0.968706
