# Supplementary material for: The dual life of disordered lysine-rich domains of snoRNPs in rRNA modification and nucleolar compaction
Source: Nat Commun. 2024 Oct 31;15:9415. doi: 10.1038/s41467-024-53805-1 (PMC11528048; doi:10.1038/s41467-024-53805-1)
Supplement: Supplementary file 5 — Supplementary Data 3 [file 41467_2024_53805_MOESM5_ESM.xlsx]

## Sheet: Feuil1
Supplementary Data 3: RMS scores for each 2′-O-methylation in the different strains tested in this study.
Dataset showing HPS scores for each pseudouridylation site in wild-type or mutant cells grown on glucose (WT, rpa34-Δkk, nop56/58-ΔΔk, cbf5-Δkk and pxr1-Δkk tma23-Δkk) or galactose (WT Gal and rdn1Δ pGAL::rDNA rpa135Δ). HPS scores for each replicate (_rep1, _rep2, _rep3) are indicated.
position	RNA	base	snoRNA	WT_rep1	WT_rep2	WT_rep3	rpa34Δk_rep1	rpa34Δk_rep2	rpa34Δk_rep3	Nop56/58ΔΔk_rep1	Nop56/58ΔΔk_rep2	Nop56/58ΔΔk_rep3	cbf5Δk_rep1	cbf5Δk_rep2	cbf5Δk_rep3	pxr1-Δkk, tma23-Δkk_rep1	pxr1-Δkk, tma23-Δkk_rep2	WT Gal	rdn1Δ. pGal::rDNA. rpa135Δ
28	18S	A	snR74	0.940479	0.952246	0.946859	0.953168	0.983163	0.959348	0.806464	0.847104	0.769089	0.930061	0.96916	0.968074	0.93092	0.94191	0.933315	0.942341
100	18S	A	snR51	0.811548	0.771583	0.807501	0.78055	0.793019	0.772217	0.581829	0.592588	0.619025	0.816299	0.784289	0.799342	0.647376	0.761227	0.85891	0.666727
414	18S	C	U14	0.885677	0.882469	0.919446	0.903368	0.919169	0.926767	0.720185	0.672505	0.698413	0.878073	0.890329	0.857593	0.770736	0.667197	0.86679	0.7414
420	18S	A	snR52	0.863201	0.841194	0.834391	0.88828	0.846906	0.873287	0.559943	0.545617	0.583325	0.845797	0.86922	0.854384	0.777778	0.597105	0.686358	0.522326
436	18S	A	snR87	0.676558	0.723891	0.741622	0.694658	0.736761	0.706446	0.0178524	-0.042394	-0.0537052	0.775583	0.733553	0.737806	0.455893	0.407645	0.662888	0.261261
541	18S	A	snR41	0.968567	0.96891	0.97955	0.97055	0.966539	0.973699	0.687932	0.674946	0.7086	0.974855	0.978678	0.97786	0.938963	0.93781	0.976719	0.941013
562	18S	G	snR?	0.957613	0.942245	0.956146	0.958181	0.966598	0.966422	0.524758	0.536902	0.556196	0.963494	0.971297	0.956882	0.913796	0.883156	0.942749	0.914895
578	18S	T	snR77	0.916454	0.938078	0.899874	0.931076	0.8963	0.940254	0.0555385	0.0755749	0.222118	0.903438	0.943598	0.937682	0.917079	0.900333	0.883313	0.865089
619	18S	A	snR47	0.973562	0.977508	0.963841	0.96367	0.971333	0.973388	0.61213	0.625545	0.635054	0.962148	0.974336	0.968815	0.950838	0.930697	0.930869	0.926123
796	18S	A	snR53	0.959639	0.963874	0.955629	0.952587	0.960295	0.955915	0.686082	0.681683	0.702984	0.975075	0.969046	0.973852	0.924423	0.912592	0.94828	0.97647
974	18S	A	snR54	0.957792	0.950522	0.953119	0.954751	0.953452	0.95708	0.69169	0.620514	0.638311	0.95509	0.941918	0.948328	0.922028	0.830681	0.920816	0.890295
1007	18S	C	snR79	0.967929	0.959423	0.967591	0.961835	0.963724	0.971879	0.488954	0.544945	0.579916	0.958074	0.966537	0.972466	0.801964	0.836228	0.961718	0.933019
1126	18S	G	snR41	0.930023	0.900692	0.942867	0.912358	0.91068	0.908816	0.503153	0.499989	0.539894	0.916594	0.904944	0.932078	0.703714	0.711594	0.892013	0.68855
1269	18S	T	snR55	0.929909	0.945152	0.93864	0.94761	0.939981	0.939832	0.763782	0.783928	0.808309	0.936465	0.943714	0.948464	0.921626	0.882507	0.938899	0.931082
1271	18S	G	snR40	0.944495	0.95415	0.953313	0.955052	0.949591	0.95606	0.793257	0.774648	0.781593	0.944112	0.950929	0.964018	0.890109	0.868061	0.943913	0.91767
1428	18S	G	snR56	0.98889	0.988119	0.990851	0.989367	0.992499	0.989883	0.902053	0.918151	0.919393	0.99008	0.991545	0.992734	0.989992	0.972762	0.978648	0.964202
1572	18S	G	snR57	0.951626	0.832986	0.915874	0.971639	0.932469	0.946106	0.59242	0.580357	0.638775	0.939065	0.939352	0.95167	0.501999	0.100048	0.876916	0.783778
1639	18S	C	snR70	0.952172	0.967245	0.970714	0.97325	0.969576	0.980418	0.737638	0.707961	0.718229	0.972833	0.966834	0.961523	0.976592	0.93967	0.9459	0.898294
649	25S	A	U18	0.988718	0.990227	0.9923	0.987744	0.982669	0.99031	0.837733	0.840615	0.845482	0.988992	0.978593	0.98613	0.910339	0.944732	0.985954	0.956735
650	25S	C	U18	0.990736	0.984537	0.990087	0.979068	0.985264	0.98561	0.926499	0.914036	0.930805	0.987078	0.98515	0.991695	0.941945	0.923034	0.985523	0.948245
663	25S	C	snR58	0.512647	0.61015	0.632326	0.51891	0.590731	0.572313	0.152124	0.074488	0.156343	0.493636	0.515507	0.533382	0.211312	0.432675	0.698998	0.4721
805	25S	G	snR39b	0.955623	0.906204	0.960516	0.960789	0.957133	0.960952	0.651568	0.652968	0.692574	0.956274	0.954994	0.957679	0.799813	0.813023	0.944205	0.892726
807	25S	A	snR39	0.949394	0.935838	0.881683	0.932267	0.906991	0.914229	0.594785	0.637863	0.633067	0.935697	0.92879	0.922733	0.617246	0.555682	0.914328	0.850839
817	25S	A	snR60	0.954852	0.956226	0.957242	0.963095	0.96131	0.956188	0.890917	0.869652	0.903927	0.960212	0.950377	0.95511	0.90899	0.942084	0.974766	0.946262
867	25S	G	snR50	0.957481	0.958281	0.959864	0.962521	0.967463	0.961531	0.632817	0.639233	0.63241	0.960838	0.961336	0.962414	0.657422	0.543553	0.920643	0.891063
876	25S	A	snR72	0.933112	0.928659	0.936098	0.941429	0.943947	0.938491	0.670208	0.671008	0.716562	0.93938	0.936906	0.942687	0.657427	0.69183	0.948936	0.936018
898	25S	T	snR40	0.790542	0.818043	0.789301	0.793412	0.792115	0.785216	0.0664463	0.0542758	0.0604	0.795346	0.796576	0.800308	0.626808	0.562667	0.774814	0.723845
908	25S	G	snR60	0.961978	0.944607	0.947321	0.950373	0.953801	0.948045	0.649119	0.634002	0.677803	0.957662	0.955946	0.950641	0.836109	0.74701	0.913029	0.905571
1133	25S	A	snR61	0.983331	0.980634	0.983156	0.981293	0.980167	0.981916	0.51717	0.508501	0.540386	0.989821	0.991274	0.988025	0.946917	0.943651	0.983246	0.964828
1437	25S	C	U24	0.954952	0.958567	0.962125	0.959785	0.963093	0.960163	0.753877	0.758019	0.782765	0.961636	0.962839	0.960271	0.699299	0.690357	0.940425	0.869681
1449	25S	A	U24	0.951532	0.95895	0.960667	0.953695	0.956907	0.955987	0.688497	0.672191	0.712584	0.948451	0.951173	0.957548	0.634907	0.480151	0.966614	0.879123
1450	25S	G	U24	0.977212	0.979527	0.978988	0.980003	0.980587	0.97901	0.909745	0.903344	0.92273	0.981879	0.983516	0.982286	0.867075	0.867121	0.971179	0.935209
1888	25S	T	snR62	0.979438	0.980507	0.984396	0.982061	0.979731	0.978724	0.717977	0.722532	0.739388	0.977075	0.978731	0.981578	0.753232	0.656884	0.956493	0.935438
2197	25S	C	snR76	0.865881	0.846542	0.821096	0.85828	0.830267	0.844071	0.587097	0.618398	0.642587	0.899593	0.891543	0.900663	0.86277	0.820993	0.836613	0.726242
2220	25S	A	snR47	0.970458	0.97419	0.974401	0.980157	0.985283	0.984332	0.547234	0.51292	0.588913	0.971021	0.977309	0.976848	0.849945	0.826994	0.952904	0.938799
2256	25S	A	snR63	0.98714	0.992677	0.986537	0.986089	0.989416	0.982484	0.910944	0.922864	0.932715	0.987429	0.989637	0.989253	0.885811	0.873285	0.982125	0.963267
2280	25S	A	snR13	0.957215	0.975015	0.968705	0.976157	0.955698	0.972499	0.754795	0.747855	0.784067	0.962823	0.957863	0.937484	0.922311	0.887746	0.963285	0.971883
2281	25S	A	snR13	0.950462	0.971419	0.943312	0.990474	0.983225	0.976086	0.834237	0.806899	0.868252	0.972006	0.971438	0.999491	0.90472	0.939692	0.988998	0.965452
2288	25S	G	snR75	0.957882	0.949982	0.979556	0.976957	0.962995	0.984569	0.649126	0.707567	0.754998	0.950315	0.95594	0.962991	0.924262	0.877356	0.946555	0.957567
2337	25S	C	snR64	0.965329	0.966655	0.975469	0.974967	0.978917	0.981742	0.646571	0.645501	0.692207	0.975053	0.975781	0.972959	0.962922	0.892294	0.941816	0.921422
2347	25S	T	snR65	0.448389	0.293395	0.384802	0.468509	0.421288	0.478136	-0.407797	-0.508879	-0.333628	0.465462	0.42293	0.497481	-0.169572	0.330283	0.689653	0.859387
2417	25S	T	snR66	0.974718	0.97826	0.972473	0.976258	0.978878	0.979046	0.714291	0.774407	0.751929	0.97598	0.981215	0.976487	0.959484	0.919022	0.957792	0.943716
2421	25S	T	snR78	0.977908	0.978874	0.976459	0.979445	0.981056	0.980711	0.472313	0.496957	0.539086	0.974915	0.979604	0.979235	0.945789	0.9088	0.958483	0.945964
2619	25S	G	snR67	0.960717	0.958858	0.962522	0.971236	0.965175	0.961318	0.861006	0.889931	0.888472	0.963695	0.968556	0.965636	0.914433	0.880862	0.940846	0.926733
2640	25S	A	snR68	0.950218	0.946472	0.960992	0.949669	0.952026	0.955275	0.793834	0.798785	0.840445	0.947367	0.941424	0.949342	0.914435	0.941742	0.971059	0.955791
2724	25S	T	snR67	0.978719	0.985315	0.971371	0.99283	0.978231	0.98387	0.823647	0.771036	0.812401	0.965555	0.987934	0.970426	0.960805	0.959774	0.972739	0.962596
2729	25S	T	snR51	0.887833	0.957173	0.896015	0.883555	0.942267	0.931917	0.555797	0.650909	0.721479	0.893622	0.933177	0.942319	0.669565	0.789129	0.881798	0.923168
2791	25S	G	snR48	0.926053	0.911153	0.922353	0.9412	0.915475	0.940625	0.713769	0.730567	0.734514	0.930592	0.926725	0.933182	0.890606	0.779811	0.869873	0.836478
2793	25S	G	snR48	0.971515	0.973485	0.968408	0.97355	0.976755	0.98198	0.759224	0.738987	0.758896	0.969921	0.9671	0.96384	0.892018	0.838013	0.931348	0.918203
2815	25S	G	snR38	0.979223	0.984749	0.97776	0.985769	0.985284	0.977437	0.580641	0.6403	0.604094	0.978182	0.988359	0.979524	0.97799	0.953938	0.942995	0.948972
2921	25S	T	snR52	0.9669	0.978276	0.979116	0.971941	0.972417	0.97179	0.894487	0.923716	0.916714	0.961822	0.969683	0.969527	0.955459	0.978262	0.991658	0.986906
2922	25S	G	Spb1	0.959774	0.949203	0.969628	0.969203	0.971446	0.968499	0.918133	0.933157	0.932367	0.960439	0.973197	0.966565	0.970724	0.970286	0.976237	0.976681
2946	25S	A	snR71	0.967182	0.97402	0.971488	0.962795	0.969788	0.970442	0.499435	0.503882	0.532799	0.961011	0.96675	0.97086	0.894717	0.920604	0.96076	0.959895
2948	25S	C	snR69	0.88232	0.893445	0.866171	0.862112	0.892762	0.886163	0.133742	0.143691	0.129529	0.766345	0.758608	0.708815	0.778106	0.632838	0.788026	0.568997
2959	25S	C	snR73	0.975162	0.978012	0.973469	0.983343	0.985566	0.985722	0.914703	0.920698	0.930432	0.971845	0.983579	0.974384	0.973961	0.8126	0.905249	0.861799
