# Supplementary material for: The dual life of disordered lysine-rich domains of snoRNPs in rRNA modification and nucleolar compaction
Source: Nat Commun. 2024 Oct 31;15:9415. doi: 10.1038/s41467-024-53805-1 (PMC11528048; doi:10.1038/s41467-024-53805-1)
Supplement: Supplementary file 6 — Supplementary Data 4 [file 41467_2024_53805_MOESM6_ESM.xlsx]

## Sheet: Feuil1
Supplementary Data 4: Proteins identified by mass spectrometry in cells expressing the KKE/D domain of Cbf5 fused to BirA (Log2(BirA-KKE)) or the SV40 NLS-BirA-GFP control.
Enrichment of proteins identified by mass spectrometry in cells expressing the KKE/D domain of Cbf5 fused to BirA (Log2(BirA-KKE)) or the SV40 NLS-BirA-GFP control protein (Log2(NLS-BirA-GFP)). The difference between Log2(BirA-KKE) and Log2(NLS-BirA-GFP) (∆log2) was used to evaluate the enrichment of proteins purified upon BirA-KKE expression in comparison to background.
Gene names	Log2(BirA-KKE)	Log2(NLS-BirA-GFP)	∆log2
ACC1	10.4014	10.6514	-0.250037
ARC1	11.8253	12.0199	-0.194628
PYC2	10.4624	11.2537	-0.791336
GUS1	9.60561	9.93331	-0.327705
birA	8.86404	10.7268	-1.86276
TEF1	8.45825	8.90316	-0.444905
PMD1	5.04143	3.93068	1.11076
NHP6B	0.925294	0.629554	0.29574
SEC28	9.04924	9.71645	-0.667214
PYC1	7.00391	8.03655	-1.03265
PDC1	7.77893	7.85576	-0.076822
NOP58	7.21869	5.79942	1.41927
DPM1	7.68213	6.04968	1.63244
LEU4	5.20891	3.36669	1.84223
DUR1,2	5.26789	6.36039	-1.0925
CDC19	5.94441	6.23415	-0.289739
SSA1	5.43519	5.83253	-0.397335
YEF3	5.26027	6.07507	-0.814794
ADH1	5.9414	6.58594	-0.644535
TDH3	4.51131	5.1768	-0.665488
ACT1	6.46587	6.822	-0.356131
COP1	5.15892	6.50453	-1.34561
EFT1	4.30569	4.75422	-0.448533
PGK1	4.04788	4.27184	-0.223962
RPA190	4.62939	5.31138	-0.681989
ENO2	3.63692	4.59728	-0.960357
URA2	3.27892	3.76471	-0.485799
GPP1	5.53396	5.67884	-0.144884
NET1	6.53916	6.299	0.240152
NOP56	5.4232	3.67241	1.75079
PMA1;PMA2	5.57709	5.93161	-0.354521
SUI1	7.09952	7.4893	-0.389785
NUP2	6.31696	6.27081	0.0461493
RPA43	6.76787	7.0098	-0.24193
RPS31	8.61123	7.23996	1.37128
RPA34	6.2303	4.36075	1.86955
ILV5	4.85411	5.76177	-0.907658
HYP2	6.56213	6.46248	0.0996441
SSB1	3.59858	3.9341	-0.33552
FBA1	3.50427	3.94431	-0.440049
ASN1	5.5732	5.73937	-0.166166
TSL1	3.32597	2.95244	0.373535
NUP1	4.00012	5.52768	-1.52756
RSE1	2.98945	0.721223	2.26823
CBF1	7.55456	7.12027	0.434292
SAH1	4.22798	4.91396	-0.68598
CPA1	4.33355	6.03834	-1.70479
GRX1	5.36983	4.05679	1.31305
LEU1	4.61879	4.52645	0.0923434
POR1	4.47247	4.31401	0.158464
RPL3	4.95354	5.33479	-0.381248
PSA1	4.51074	4.87464	-0.3639
SHM2	4.09221	4.40494	-0.312725
RPS8B;RPS8A	5.75788	5.50485	0.253027
ALD6	4.52036	4.70311	-0.182749
RPL4A	4.14842	4.71708	-0.568664
FUN12	1.84529	3.40401	-1.55872
RNR2	7.19719	6.57249	0.624705
NOP1	3.92712	2.94802	0.979096
NSR1	5.05264	2.6814	2.37124
FAS1	1.56861	2.16536	-0.596752
RPS4B;RPS4A	3.70452	4.37066	-0.666142
FAS2	0.717594	1.98876	-1.27116
PFK1	2.37374	3.12093	-0.747182
ACS2	2.99805	3.24873	-0.250685
TPI1	0.0373676	2.56971	-2.53235
CPR1	3.32923	3.51547	-0.186241
GND1	3.81715	4.06066	-0.243512
YMR099C	4.54029	4.07814	0.462145
RPL10	4.70772	6.11766	-1.40994
GPM1	2.72681	2.97547	-0.248666
UBI4	5.92668	5.63731	0.289368
TMA19	2.43977	2.25171	0.188059
SAM2	2.79125	3.29522	-0.503974
RPS6B;RPS6A	4.73362	5.51769	-0.784062
GSP1;GSP2	4.47803	4.77007	-0.292043
IMD2	3.4504	4.39306	-0.942662
RPS1B	3.92099	4.69103	-0.770038
SSE1	2.95438	3.25329	-0.298908
RSR1	2.39339	3.73571	-1.34233
RPS17B;RPS17A	4.85043	4.61682	0.233606
SPT5	4.7149	3.89508	0.819826
RRP3	1.93486	0.396265	1.53859
RPL28	4.49052	3.68728	0.803241
PAB1	1.89858	3.20806	-1.30948
ADE5,7	2.57333	2.75261	-0.179284
LEU2	3.25128	3.7304	-0.479122
RPS3	2.72179	3.4124	-0.69061
PET9	4.08971	4.44816	-0.358451
YDR341C	2.15002	2.32004	-0.170017
OLA1	3.72876	4.13162	-0.402864
TEF4	2.90354	3.34255	-0.43901
TY1B-DR5;TY1B-PR2;TY1B-MR2;TY1B-PL;TY1B-ML1;TY1B-ER1;TY1B-ML2;TY1B-OR;TY1B-OL;TY1B-DR1;TY1B-JR2;TY1B-PR1;TY1B-LR4;TY1B-LR2;TY1B-GR2;TY1B-DR4;TY1B-DR3;TY1B-GR1;TY1B-JR1;TY1B-DR6;TY1B-H;TY1B-GR3;TY1B-LR1;TY1B-ER2;TY1B-PR3;TY1B-BR;TY1B-LR3;TY1B-NL2;TY1B-A	1.89616	2.69582	-0.79966
RRP4	2.24611	2.17151	0.0746006
VMA2	3.10022	3.16395	-0.0637359
BCY1	4.89449	4.01492	0.879573
RPL18B;RPL18A	3.87392	4.06094	-0.18702
RPL15A;RPL15B	4.42957	5.54044	-1.11088
GUA1	2.59765	2.64192	-0.0442615
CBF5	4.02412	1.49103	2.53309
SSA2	3.23961	3.73306	-0.493453
ILS1	2.11416	2.47757	-0.363413
RPL24A	4.95965	5.01425	-0.0546059
SPB1	4.87195	4.52204	0.349905
DED1	1.68978	3.26057	-1.57079
WTM1	2.51327	1.93042	0.582854
SIS1	3.03593	1.38871	1.64722
RPS5	2.84678	3.24255	-0.395764
GCD7	2.48408	2.40293	0.0811543
YBR085C-A	5.64545	4.84704	0.798407
REB1	5.22789	5.18653	0.0413528
ARO1	0.926586	1.66753	-0.740947
GLT1	-0.501058	-0.131646	-0.369413
HSP12	6.15391	5.45181	0.702095
LYS21	4.69014	4.15363	0.536513
SPO71	0.395843	-4.83686	5.2327
YHB1	2.07146	2.70183	-0.630368
PFK2	1.87823	2.60645	-0.728228
VTC3	-4.70226	-2.45635	-2.2459
RPS11B;RPS11A	5.0169	5.49484	-0.477935
ARF1	3.41228	3.90844	-0.496162
KEL1	1.34302	-5.12802	6.47104
RPS14A;RPS14B	4.16798	5.07267	-0.90469
HSP104	1.72655	2.39626	-0.669716
TIF1	1.84612	2.57377	-0.727645
HSC82	1.79343	1.74791	0.0455175
RPS26B;RPS26A	5.76969	6.60072	-0.831032
ADE4	2.32352	2.69235	-0.368827
DBP3	3.9104	1.92723	1.98318
SEC53	3.1437	2.98006	0.163642
ARO10	2.90906	3.02822	-0.119162
ARB1	1.68121	1.97585	-0.29464
SUP35	2.68884	3.26391	-0.575072
ABP1	-1.10516	2.37157	-3.47673
RPS27B;RPS27A	4.97068	5.67929	-0.708615
RPS2	3.05383	4.03305	-0.979223
FKS1	1.876	2.53689	-0.66089
GLY1	3.78289	3.55601	0.226881
DRS1	2.15399	1.29634	0.857657
FUR1	3.59152	3.83401	-0.242488
NEW1	0.128986	1.73537	-1.60638
RNR4	4.76018	4.31794	0.442242
NIP1	1.37958	2.08768	-0.708095
MRH1	3.93983	3.73456	0.205272
BRO1	-2.78281	1.58052	-4.36332
SCP160	0.314718	2.52383	-2.20911
TIF3	-0.801885	3.34852	-4.15041
YPR1	2.34716	2.3732	-0.0260403
RPS18B;RPS18A	3.24361	3.81558	-0.571966
DBP2	3.53721	2.89415	0.64306
RPL13B;RPL13A	2.48069	3.10799	-0.627298
TRP5	1.64117	1.79556	-0.154383
HXK2	2.50168	2.99804	-0.496355
SES1	1.80604	3.66867	-1.86263
YPL225W	4.61816	4.55842	0.0597355
GFA1	2.03135	3.15313	-1.12178
ILV2	2.08431	2.22023	-0.135923
RPL12B;RPL12A	3.08335	3.1557	-0.0723567
ADK1	0.238392	0.0729784	0.165413
RPL19B;RPL19A	3.38698	3.45651	-0.0695325
ASC1	2.1735	2.49575	-0.322243
RPS0B;RPS0A	1.54532	2.40063	-0.855316
MYO2	-0.340523	-0.316565	-0.023958
RPL7B;RPL7A	3.02242	4.13346	-1.11104
CPA2	1.07855	1.7107	-0.63215
ARO4	4.23002	3.93661	0.293412
SPT6	4.44825	3.93259	0.515664
GCD11	2.84373	3.08529	-0.241561
INO80	0.456826	0.369754	0.0870714
YHR020W	2.35787	2.85629	-0.498422
RPL34A;RPL34B	4.9442	5.05919	-0.114984
RPL14B;RPL14A	3.52278	4.3825	-0.859714
RPL35B;RPL35A	3.69564	3.94711	-0.251469
RPL8B	3.0782	4.25392	-1.17571
YOS1	4.11205	2.7956	1.31644
CYS3	1.64035	1.94661	-0.306263
URA7	2.45532	2.68761	-0.232291
RPL11B;RPL11A	3.33837	4.74112	-1.40275
RPL5	1.67002	2.67398	-1.00396
RPL21A	3.63158	4.53535	-0.90377
RPL36A;RPL36B	3.92105	3.46196	0.459088
RPL2B;RPL2A	1.49944	2.46566	-0.966219
MIR1	2.37042	3.18794	-0.817524
STU1	2.11048	1.96396	0.146514
GSC2	-0.258949	-3.71147	3.45252
RPL32	3.27736	2.62381	0.653552
RPG1	-0.610686	0.79108	-1.40177
TMA7	4.56684	4.15682	0.410018
RRP12	2.7034	2.05255	0.650842
RPL23B;RPL23A	3.13955	4.15665	-1.0171
NUP60	3.04368	3.5148	-0.47112
ACO1	0.135392	0.158733	-0.0233411
SCC2	-2.36921	-3.07093	0.701724
PRP18	0.33964	1.11563	-0.775994
VMA1	0.966518	1.98064	-1.01412
RPL27B;RPL27A	3.41256	3.5323	-0.119741
SAR1	1.44599	0.661865	0.784126
RPL9B	3.09398	4.18176	-1.08778
ADE12	2.19727	2.6397	-0.442429
RNQ1	3.57615	2.38295	1.1932
AIM21	-4.04948	3.22844	-7.27792
RPS13	1.85031	1.77317	0.077145
RPS22B;RPS22A	3.53925	4.07732	-0.538071
UBP11	-1.73865	-1.16533	-0.573315
YRO2	2.53379	2.0474	0.486397
OAF1	-1.83517	-2.55936	0.724196
RPL26B	2.27843	3.11009	-0.831666
SUB2	4.18451	3.81754	0.366972
ILV3	0.892797	0.61849	0.274307
NUP192	-0.810092	-1.92351	1.11341
AHA1	2.1692	2.16045	0.00875089
YDL124W	0.692657	-0.139546	0.832203
FCP1	0.514883	0.428358	0.0865257
AAC1	1.74735	1.30376	0.443588
VMA13	3.07535	3.04149	0.0338539
MXR1	2.51621	2.64575	-0.129543
HOM2	1.12267	1.50072	-0.378053
HIS4	0.764513	1.67722	-0.912709
RPL25	2.89795	2.34272	0.555229
YRA1	5.31798	5.32708	-0.00909906
ERG6	1.55325	2.34444	-0.791194
ERG20	1.52935	1.46182	0.067533
RPA49	2.05621	-0.726565	2.78278
ENT2	3.31891	3.34429	-0.0253828
RPL20B;RPL20A	0.961705	2.49253	-1.53083
RRP5	4.51353	3.4291	1.08443
TYS1	1.30506	2.19874	-0.893682
HRP1	4.58042	3.75758	0.822847
SPC42	1.00524	1.21283	-0.207584
PLP2	4.28924	4.18235	0.106889
NSP1	0.148156	2.93534	-2.78719
TUB2	2.53126	2.00947	0.52179
HSF1	3.59833	3.57728	0.0210543
AHP1	1.58558	1.20165	0.38393
HSP150	-0.223469	0.198907	-0.422377
YLR419W	-4.12404	-1.30994	-2.8141
BAT1	0.557967	1.58077	-1.0228
SLK19	3.26595	2.98408	0.281863
SEC26	0.855628	1.88833	-1.0327
RPL17A	2.58816	3.15335	-0.565194
BMH2	1.39284	1.68723	-0.294384
CHO2	1.07357	-0.685315	1.75888
PCF11	2.75999	2.65542	0.104578
RPS7A	1.03171	1.252	-0.220284
ARG5,6	0.781475	1.23395	-0.452476
ENO1	-1.84258	0.406152	-2.24873
RPL1B;RPL1A	3.66449	4.85646	-1.19197
NOC2	5.1362	4.67114	0.465056
YRB1	3.52117	4.04063	-0.519465
RPS20	0.811968	0.869363	-0.0573953
CDC60	-0.896682	0.446172	-1.34285
KAP123	0.545333	1.08909	-0.543753
STM1	0.849307	2.00775	-1.15845
HPC2	3.84603	3.72785	0.118185
DLD3	0.323624	1.34789	-1.02426
ATP1	-1.12175	0.329238	-1.45099
TRX2	3.60383	2.41635	1.18748
RPL43B;RPL43A	4.50883	5.13136	-0.622529
RPS1A	1.39494	1.74525	-0.350312
TAL1	1.96131	2.16172	-0.200417
FAA1	0.829983	1.63412	-0.804133
MET6	-2.82521	-0.351758	-2.47346
NOP9	0.3577	-1.14029	1.49799
SAM1	1.49221	1.17577	0.316439
SFB3	0.216431	2.64842	-2.43199
KAR2	-0.0888578	1.11358	-1.20243
TRM82	3.3046	2.63782	0.666773
KRI1	6.51336	4.6283	1.88506
CDC48	-0.369607	0.896854	-1.26646
SRO9	2.06303	1.1971	0.865932
ALA1	0.0892174	-0.0659853	0.155203
RPS19B;RPS19A	-1.47209	-0.835938	-0.636157
LYS12	1.47521	1.70043	-0.225226
YCG1	1.0741	1.32544	-0.251344
PGI1	-3.19109	-0.833443	-2.35765
GPD1	2.23316	2.35574	-0.122583
LRP1	5.60195	4.74594	0.856012
HHT1	3.39257	3.24469	0.147876
MET13	1.0037	0.585388	0.418311
RPS9B;RPS9A	0.876562	1.67467	-0.798112
RPS24B;RPS24A	2.19783	2.25882	-0.0609857
NUP157	-1.11111	-0.889636	-0.22147
UBC4	2.04143	2.8066	-0.765169
GAR1	1.96064	0.323478	1.63717
TRR1	1.39766	0.736059	0.661599
RPA135	1.83265	0.631341	1.2013
THS1	-0.517363	1.10717	-1.62453
DNM1	-5.43758	1.6752	-7.11278
GPD2	0.949469	1.86342	-0.913953
YDJ1	-0.0527179	1.02922	-1.08193
ADE17	-1.0541	0.00917382	-1.06328
NOG1	4.03043	3.7319	0.298529
GCY1	0.869744	-4.42577	5.29551
ADE6	-0.8801	-0.176348	-0.703752
CCT4	1.21974	1.50766	-0.287913
SUP45	1.01678	1.19884	-0.182056
MMS2	2.93728	2.08977	0.847502
POL1	1.92059	1.87624	0.0443493
TIF5	0.282788	1.17304	-0.890255
PMU1	2.36164	1.53511	0.82653
SSA4	-0.549275	-0.0155092	-0.533765
CWC25	5.54572	4.16455	1.38116
MYO3	-1.32178	0.349157	-1.67093
RIX1	2.97944	2.9043	0.0751385
GDH1	-0.674622	-0.162112	-0.51251
MAE1	0.562436	1.40023	-0.837792
GCN1	-0.602293	0.413093	-1.01539
RPS23B;RPS23A	2.46213	2.73435	-0.272217
CCT7	0.453087	1.29289	-0.839805
DED81	0.415059	0.89611	-0.481051
DPS1	-1.36516	-0.59524	-0.769922
TSA1	2.17618	2.2169	-0.0407241
RPL16B	0.282894	1.05562	-0.772729
RAT1	3.02893	2.44544	0.583489
RTT107	2.25498	1.47686	0.778122
KRS1	-1.25037	0.892473	-2.14284
GUK1	-1.00082	-0.926833	-0.0739858
STI1	-9.96578	-1.58154	0
KES1	0.761214	1.81468	-1.05347
RRP6	3.55754	2.3876	1.16994
SEC27	1.06852	1.14219	-0.0736665
RTN1	1.65833	2.82521	-1.16688
LIA1	0.614363	0.203586	0.410777
CSI1	0.716808	2.79099	-2.07418
ARI1	0.500739	1.0988	-0.598065
HOM3	0.718301	1.22701	-0.508709
SNU13	2.09039	2.23506	-0.14467
NUM1	-3.16397	-1.37496	-1.78901
SRP54	-9.96578	-1.97452	0
RPS16B;RPS16A	-0.260547	0.640636	-0.901183
UBP15	-1.76529	-0.735415	-1.02988
UTP14	4.91937	4.09819	0.821175
YNL208W	3.10042	2.6914	0.40902
TFA1	2.71407	2.71777	-0.00370392
ADH4	-0.139999	0.859828	-0.999828
SEC18	0.0139719	0.936971	-0.922999
ADE1	-0.509739	-0.395024	-0.114715
FES1	3.01982	2.11145	0.908379
PHO81	-0.766142	0.0567469	-0.822889
DHH1	0.375172	0.794362	-0.419191
GRS1	0.16131	0.962425	-0.801115
COX4	0.808579	1.05274	-0.244159
VMA5	0.269451	1.49692	-1.22747
TFA2	4.17506	3.30463	0.870424
HTB2;HTB1	3.08583	3.43053	-0.344693
NUG1	4.03648	3.44964	0.586845
IDH2	1.03365	1.62034	-0.586691
YLR149C	-0.561362	-1.11069	0.549329
MET17	0.750784	-3.10295	3.85373
RPS12	-1.39691	-0.20782	-1.18909
SEN1	0.614138	-0.569907	1.18404
CCT8	0.914459	1.40494	-0.490476
GLK1	-0.362779	0.328016	-0.690795
CHC1	-1.98066	0.122919	-2.10357
SEC21	-0.0543269	0.939617	-0.993944
ACO2	-0.143373	0.232906	-0.376278
SDD2	2.94915	2.1886	0.760548
PIN3	2.83765	2.64413	0.193525
FPR1	-9.96578	-3.47141	0
RLI1	0.953545	1.7236	-0.770053
ALD5	-0.0844674	0.239036	-0.323503
HXK1	0.0128198	0.763561	-0.750741
HHF1	4.37381	3.99694	0.376865
RPS25A;RPS25B	2.48046	2.83485	-0.354387
RPP2B	-0.118286	-0.899233	0.780947
ARO8	0.472057	0.127145	0.344912
ADO1	-0.0784069	-0.482091	0.403684
MAK21	3.7548	3.07406	0.680745
SSZ1	-1.22287	0.53177	-1.75464
SED1	2.58923	4.0805	-1.49127
HSP60	-0.325065	0.525167	-0.850232
TUF1	0.016401	0.627866	-0.611465
IDP1	0.879819	1.58544	-0.70562
SDH1	-1.28647	-0.488888	-0.797583
ESF1	4.38267	2.88249	1.50018
MCR1	-0.23422	0.878919	-1.11314
PDB1	-0.977311	0.159007	-1.13632
NOG2	2.82823	2.45011	0.378111
RPL30	0.493476	0.635206	-0.141729
RPS28A;RPS28B	-9.96578	-4.18663	0
ATP2	-9.96578	-2.7631	0
GCD10	3.54077	2.15377	1.387
ECM33	0.294529	-2.5649	2.85943
VAS1	-2.07544	-0.396843	-1.67859
CCT3	0.698507	1.66816	-0.969656
OAC1	1.05648	1.24728	-0.190798
PRX1	2.66269	2.30852	0.354176
PYP1	1.29555	1.23473	0.0608118
CRM1	0.0138439	0.645751	-0.631907
YNL108C	0.58558	1.31399	-0.728413
TIF4631	-1.32382	0.360929	-1.68475
MES1	-0.0138911	1.30774	-1.32163
ERG13	0.659341	0.112583	0.546758
RPS15	0.577493	2.10721	-1.52972
ECM1	4.65727	4.40283	0.254444
SCL1	-0.501424	-0.442423	-0.0590007
FKH2	2.32807	2.03594	0.292134
LCP5	2.10888	1.4382	0.670678
SEC4	0.67763	0.947206	-0.269576
YMR315W	0.440734	1.2201	-0.779368
PAL1	-0.00159435	0.973422	-0.975017
SAM4	-0.819334	-3.41028	2.59095
TKL1	-4.03331	-1.35966	-2.67365
ADE8	2.12556	1.30805	0.817506
NPL3	0.283921	-0.393126	0.677047
THR4	-9.96578	-3.38848	0
CYC1;CYC7	0.162734	-0.308322	0.471056
RPP0	0.133822	0.579128	-0.445305
RPL6B	-0.196471	1.56938	-1.76585
GLN1	0.692577	1.98949	-1.29692
EFM5	0.43673	0.443803	-0.00707326
NUP159	-9.96578	-0.726565	0
HAS1	0.339572	0.242418	0.0971541
PDX3	2.37913	2.98288	-0.603745
RPN3	-1.21255	-0.198445	-1.0141
YPT1	0.674018	1.19884	-0.524823
PRP45	1.90423	2.38924	-0.485009
RPS21B	2.6855	3.43309	-0.74759
SEC61	0.312812	0.537393	-0.224581
DRE2	0.390563	1.67217	-1.28161
HTZ1	1.55608	0.78601	0.770069
IWR1	-2.05539	2.30149	-4.35688
HIS5	0.677146	1.26491	-0.58776
RPL38	1.39556	1.87746	-0.481892
LOC1	2.37208	2.11137	0.260707
PET10	-0.340687	-0.0273595	-0.313327
SGT2	-0.623899	0.390064	-1.01396
ILV6	1.50961	1.0588	0.450815
PSY2	0.409331	-0.264254	0.673585
LRS4	4.01911	3.50021	0.518898
RPL31A;RPL31B	-9.96578	0.116981	0
ILV1	-0.434476	1.06388	-1.49835
SLU7	3.92672	3.56746	0.359264
PRB1	-3.1173	0.256248	-3.37354
CDC25	-1.08977	-4.06738	2.97761
GCN20	-1.53485	0.0689253	-1.60378
CYC8	2.50115	2.45735	0.0437983
SRP1	-0.266337	1.8897	-2.15603
RPL33A	0.494149	1.65934	-1.16519
RPL24B	1.08812	1.1586	-0.0704716
MRC1	2.65485	2.56227	0.0925812
SER2	-0.0192495	0.713748	-0.732998
NDE1	-1.27007	4.1107	-5.38077
PPR1	0.384505	0.495613	-0.111107
RPL39	3.82267	3.77945	0.0432197
GLC8	2.86268	2.36278	0.499899
LEO1	-3.28834	-0.880442	-2.4079
ENT3	-9.96578	1.46683	0
TRP3	-0.559774	0.458414	-1.01819
RPS30B;RPS30A	3.17322	2.78438	0.388835
PDA1	-0.341287	0.117547	-0.458834
TPS2	-1.05571	0.376871	-1.43258
GIS2	2.48339	3.0222	-0.538807
PIL1	-2.07716	1.47448	-3.55164
BFR2	4.87311	4.12838	0.744731
CTK1	2.56571	2.70774	-0.142027
ABF1	3.2021	2.76189	0.440212
RSA1	4.37706	3.0657	1.31137
NVJ1	1.37383	1.65256	-0.278734
EAF3	-1.79067	-3.75671	1.96604
SMT3	4.1657	3.54684	0.618867
CDC33	-1.56741	0.5906	-2.15801
TDH1	-2.22196	-1.60912	-0.612846
MPP10	4.89689	4.89306	0.00382928
PAA1	0.849499	0.63817	0.211329
CDC39	-2.27534	-2.14073	-0.134606
CCT6	0.275833	1.31356	-1.03773
ARO2	1.10528	0.846475	0.258806
ECM16	2.746	1.49888	1.24712
MSS11	1.34177	1.16963	0.172132
YRB2	3.23938	2.50644	0.732935
PDI1	-2.2303	0.888994	-3.1193
RNR1	-2.22168	0.523029	-2.74471
NHP2	1.07598	-4.90419	5.98017
CLU1	-3.319	-1.68841	-1.6306
OTU1	2.76646	1.36045	1.40601
DCS1	2.43292	3.00009	-0.56717
ARG1	-1.29068	0.180858	-1.47154
FAA4	0.855485	1.98527	-1.12978
VMA6	0.635725	0.906558	-0.270834
LYS20	1.47767	0.749647	0.72802
CCT2	0.510657	1.43502	-0.924364
HSP78	-0.981472	-0.583081	-0.398391
GCD6	-1.13351	-2.09531	0.9618
UGP1	-0.233409	-0.233294	-0.000115176
WRS1	-0.37295	-0.0263582	-0.346591
YLR257W	2.06282	2.28771	-0.224883
SPA2	-9.96578	-2.35517	0
SPB4	-1.73463	-4.82133	3.08671
IPP1	-2.17166	-0.898888	-1.27277
BNI4	-9.96578	-1.1655	0
YPT32;YPT31	-0.00560958	0.45034	-0.455949
DDR48	0.0839854	2.19099	-2.107
MLP2	-0.219603	0.131219	-0.350822
RNH202	4.19811	3.46864	0.729478
ASN2	0.000774994	0.639156	-0.638381
DCP2	-9.96578	-0.586953	0
SOK2	1.13535	0.784406	0.350946
SKI2	-3.56214	-1.88276	-1.67937
PRE9	-0.86504	-0.986435	0.121396
CYS4	-2.09757	-1.40871	-0.688863
SOL3	-1.41988	-1.98306	0.563178
RAP1	1.85103	1.31003	0.540994
NUP100	-0.699234	0.0465769	-0.745811
FCY1	1.00878	1.24177	-0.232987
KSP1	-2.43732	-1.64831	-0.789007
NOP2	1.52713	2.81285	-1.28572
ENT1	1.2229	0.773662	0.449241
APT1	0.428145	-0.715094	1.14324
POL5	1.61863	1.71744	-0.0988125
RAD52	2.3469	1.45797	0.888939
VAC7	-9.96578	-0.0381895	0
KAP95	-0.508391	-0.715649	0.207258
SRC1	2.22913	1.50214	0.72699
FUN30	1.61877	0.75348	0.865292
SAC6	-0.80196	-0.464642	-0.337318
YOR131C	-0.356645	-0.558482	0.201837
RNA1	-0.840925	0.260999	-1.10192
HTA2;HTA1	4.79964	4.64853	0.151107
NUP53	1.58687	1.03373	0.553143
TUP1	1.94585	1.58927	0.356579
LYS1	-0.332583	0.288181	-0.620764
RPS10A;RPS10B	-1.09308	0.607843	-1.70092
TAF12	2.02173	2.15691	-0.135173
MCK1	0.0229011	0.722434	-0.699533
RPS29A	1.30468	4.55797	-3.25329
MBF1	0.38193	1.40581	-1.02388
EXG1	-0.687396	0.144763	-0.832159
RPT2	-0.875826	-0.152295	-0.723532
HFA1	-2.77583	-2.29671	-0.479122
DBF2	-0.437914	-0.254782	-0.183132
PRS5	-0.618599	0.388303	-1.0069
YHM2	0.747094	1.86313	-1.11603
PHO84	0.617678	1.09507	-0.477389
QCR2	-2.1929	-0.331915	-1.86099
IGO1	2.25137	1.62124	0.630128
SER3	-1.72677	1.08648	-2.81325
VTC4	-0.0203411	0.409511	-0.429852
TOF2	2.42893	1.82178	0.607145
UTP10	0.752037	0.0653338	0.686704
RIO2	-0.0489259	2.82307	-2.87199
RDL1	2.15593	1.54673	0.609196
TUB1	-0.46328	0.215675	-0.678955
FPR3	3.05476	2.3519	0.702864
BOI2	-3.70293	-2.04486	-1.65807
ENP1	2.51674	1.08829	1.42845
VPS1	-2.77397	-1.65851	-1.11546
RPL8A	-0.209857	0.993549	-1.20341
YHR097C	2.30298	2.31582	-0.0128323
ARF2	-0.0666774	0.177194	-0.243872
HMG1	-2.56196	-0.590119	-1.97184
VPS13	-6.43508	-4.38347	-2.05162
ERG1	-0.248116	1.13871	-1.38682
SGV1	2.79057	2.46391	0.326656
NOP14	2.30995	1.42424	0.885708
SUM1	3.10147	2.67169	0.429785
CMP2	-0.350537	0.160795	-0.511332
URA5	-0.505576	-0.577271	0.0716953
SSF1	0.337119	-0.193833	0.530952
DYN1	-5.45875	-5.12861	-0.330145
MAK5	2.48593	1.59823	0.887699
EBP2	3.72482	2.35671	1.36812
SET5	-0.134458	0.32262	-0.457077
MRD1	2.77919	0.872304	1.90689
PUF6	0.753443	0.585184	0.16826
TMA22	0.500069	0.351928	0.148141
IMP2	1.28105	2.64118	-1.36013
TOF1	-0.462331	-1.48218	1.01985
YKR018C	-0.074547	0.193275	-0.267822
YNR021W	-1.07482	-0.604975	-0.469844
PEP4	-3.31475	-0.60591	-2.70884
YGR054W	-2.38201	0.562786	-2.9448
APA1	-0.123719	1.42464	-1.54836
PRT1	-1.2931	-1.10414	-0.188969
SKY1	-0.223721	0.533788	-0.757509
GCS1	0.687959	1.12271	-0.434747
PIB2	-9.96578	-1.68752	0
TPS3	-1.43006	0.216867	-1.64693
HBS1	-9.96578	1.15246	0
TDA3	0.916377	1.46355	-0.547171
DBP9	1.07827	-0.0131498	1.09142
NCL1	-0.0543269	-0.140917	0.0865905
BFR1	-9.96578	-0.798016	0
NPA3	0.0216713	0.859998	-0.838327
UBP10	3.22485	2.14142	1.08342
TOS1	-0.818878	-0.495631	-0.323247
PDS1	1.65122	1.15349	0.497726
YAP3	-0.128419	0.861774	-0.990193
TYW1	-3.75547	-2.15846	-1.59702
ATP11	-2.12458	-1.86777	-0.256813
SIZ1	1.31768	1.34722	-0.0295492
DBP6	-0.50833	-0.564513	0.0561831
DUS1	3.90619	2.51891	1.38728
SCS2	1.13537	1.10995	0.0254216
RSA4	2.32335	2.24517	0.0781747
POP1	-2.67758	-2.51557	-0.162013
YML108W	0.979244	1.44041	-0.461166
IMP4	2.28233	1.79148	0.490847
CPR7	-0.102387	-0.130316	0.0279293
BGL2	-9.96578	-1.24594	0
ERG11	-0.859325	-0.875643	0.0163185
MCA1	1.76063	2.10692	-0.346292
EDE1	-9.96578	-1.3926	0
FDO1	2.96236	3.19191	-0.229556
ERG10	-0.541669	-0.193867	-0.347802
BDP1	-2.13866	-2.61503	0.476373
NSG2	0.59539	0.435647	0.159743
RME1	1.28109	1.52538	-0.244293
PTC2	1.42553	1.32084	0.104698
PAP1	-0.80166	-1.20871	0.407047
ZPR1	0.130954	0.0630259	0.0679284
MTD1	-0.754543	0.314611	-1.06915
SOK1	0.336608	-0.242898	0.579505
TOD6	-0.192922	0.862281	-1.0552
PSE1	-2.01005	-1.4378	-0.572256
RAS2	-1.09289	-0.574912	-0.517982
SSH1	-0.172344	0.144348	-0.316692
RPN1	-0.437797	-0.26747	-0.170328
PRS3	-1.67731	0.0559782	-1.73328
NOP53	5.01517	3.98321	1.03196
SUI2	-0.812132	-0.310912	-0.501221
TIF11	-0.551861	-1.41972	0.867859
RCN2	2.12131	1.7295	0.39181
DAT1	2.03714	1.56357	0.473571
GAS1	-2.21008	-1.58039	-0.629685
EGD2	-0.406407	1.10674	-1.51315
SSS1	-0.275326	0.17896	-0.454286
SSC1	-9.96578	-1.87784	0
NUP145	-1.51342	-1.98634	0.472921
ENP2	2.08887	1.0677	1.02118
DAP1	0.898399	0.134162	0.764236
ATX1	-9.96578	-5.60255	0
YKR023W	-9.96578	0.426645	0
GTT3	0.0620823	-0.332921	0.395003
NAM7	-9.96578	0.417816	0
SYF2	3.59199	2.69496	0.897026
LYS4	-0.611739	-1.81974	1.208
HOM6	-1.16561	-1.27424	0.108621
YRF1-2;YIL177C;YRF1-8;YRF1-5;YRF1-1;YRF1-6;YRF1-7;YRF1-3;YPR204W;YEL077C;YRF1-4;YHR219W;YHL050C;YBL113C	-2.34474	-3.55868	1.21394
PRP43	1.62953	0.243844	1.38569
TPS1	-0.752728	0.0480799	-0.800808
GLO1	-9.96578	-1.48544	0
UBA1	-2.06284	-2.42161	0.358773
SEC7	-1.15464	-0.947751	-0.206892
ATS1	1.79392	1.92553	-0.131606
PAH1	-9.96578	0.380653	0
EFB1	-1.35918	1.80438	-3.16357
VPS35	-9.96578	-2.20927	0
OM14	1.19922	1.72815	-0.528929
TUM1	-1.89314	-1.58361	-0.309532
GGC1	-1.17133	-2.00584	0.83451
KRE33	3.31666	1.82625	1.49041
RTT103	2.13068	2.14473	-0.0140502
RAD2	-0.0266445	0.25406	-0.280705
ADE13	-9.96578	-2.79762	0
ASG1	1.16458	0.849206	0.315373
SPF1	-0.908517	0.0925478	-1.00107
YPT52	-1.0451	-1.21926	0.174156
HNT1	-1.60675	-4.71539	3.10865
HTS1	-1.34041	-1.56449	0.224076
RPB2	-2.29803	-0.927037	-1.37099
URA6	-1.01363	-3.18959	2.17596
AAH1	-2.85972	-1.44971	-1.41001
PCM1	-1.65394	-0.963364	-0.690578
PRO2	-9.96578	-1.1253	0
ROK1	0.954634	0.482696	0.471938
SPE2	0.996939	-0.097447	1.09439
ZUO1	-2.0341	-1.03438	-0.999727
ARG8	-1.44499	-0.694037	-0.750954
EHT1	-1.31651	-0.470015	-0.846497
SAP190	-4.69812	0.387247	-5.08536
RPL6A	-1.70906	-0.470357	-1.2387
CWC15	4.12642	3.51722	0.609202
ABD1	0.991188	0.0832972	0.90789
SUI3	-0.880893	-0.263444	-0.61745
MDN1	-2.19373	-2.31089	0.117163
TCP1	-1.21016	0.0381178	-1.24827
LCB1	-1.56359	-0.495024	-1.06856
SDS23	-2.92844	-1.1878	-1.74064
SHS1	-3.304	-2.10632	-1.19768
CPR6	-1.4615	0.0262026	-1.4877
OLE1	-0.53835	0.220695	-0.759045
NAP1	-0.452043	2.10217	-2.55421
PRP22	-2.91315	-3.16044	0.247296
SCH9	-1.79478	-0.458443	-1.33634
CRN1	-3.78717	0.631441	-4.41861
TSR4	-2.04725	1.19951	-3.24676
ADH3	-9.96578	-4.10964	0
HIS1	-2.60601	-1.61358	-0.992436
DBP5	0.818283	0.49583	0.322453
HRK1	-2.13718	-2.40867	0.271482
YTA7	1.4564	1.61679	-0.160384
CCS1	-0.338561	0.777252	-1.11581
LSG1	-9.96578	-3.12892	0
COR1	-4.31227	-1.82055	-2.49172
CBR1	-2.36881	-0.786364	-1.58244
VMA4	-2.20213	-1.02472	-1.17741
LDO45	-9.96578	2.70265	0
RUP1	-0.206872	-0.642952	0.436081
FSF1	-0.9044	-1.15315	0.248749
PSP1	-2.24446	-1.55322	-0.691241
IST2	-0.951429	-0.774487	-0.176942
DBP10	1.90974	1.12193	0.787814
SNU66	1.72772	-0.237382	1.9651
CDC73	1.41134	0.271602	1.13974
GDE1	-3.07934	-1.60472	-1.47463
HCA4	3.31125	1.75794	1.55331
ARO9	-1.47712	-1.37891	-0.0982111
RDH54	-0.261012	-2.03224	1.77123
PMI40	-2.49437	-1.30446	-1.1899
APJ1	-1.77097	-0.177477	-1.59349
BMS1	1.69018	0.304321	1.38586
ERV29	-0.0456773	0.593252	-0.638929
ERG3	-0.119783	0.685081	-0.804864
RRP15	5.22789	3.98156	1.24633
PBS2	-3.88845	-0.0110422	-3.87741
SPT15	2.21769	1.80706	0.410627
PSY4	2.47086	2.5173	-0.0464356
HSH155	-1.65598	-2.48669	0.830715
YPT7	-3.33512	-0.0968404	-3.23828
HSP26	-3.21113	-0.36345	-2.84768
VPS74	1.00582	1.0156	-0.0097778
PRO3	-0.555401	0.468219	-1.02362
SGD1	3.08908	1.62727	1.46181
CCW12	-0.136444	-0.26993	0.133486
SIN3	0.593536	0.729772	-0.136236
CHD1	1.45761	0.897514	0.560096
GLN4	-3.03688	-2.37297	-0.663907
RPS7B	-9.96578	-2.05626	0
BRE1	0.917928	1.14692	-0.228989
DCS2	-9.96578	-1.43327	0
TAF1	-3.33265	-2.9598	-0.372845
STT3	-2.54126	-1.95188	-0.589379
SRV2	-9.96578	-3.92245	0
TMA46	-1.60151	-1.34464	-0.256871
SCW4	-2.03834	-2.13674	0.0983948
GSF2	-1.38888	-1.42264	0.0337661
POL2	-0.791412	-1.15568	0.364269
AZF1	1.43818	1.8317	-0.393526
CDC14	2.98734	2.75234	0.234997
EAP1	-4.53278	-1.08439	-3.44839
UBX4	0.391121	0.350723	0.0403986
HOG1	-1.55433	-1.19425	-0.360071
LEA1	3.15935	3.25219	-0.0928369
CAF20	-0.224677	0.860422	-1.0851
SLT2	-0.613912	-0.234522	-0.37939
GIS1	-0.572463	-0.58767	0.0152071
CET1	1.07996	0.566734	0.513224
TRX1	2.00198	1.20058	0.8014
STB3	-1.22387	-0.780572	-0.4433
SWI4	-0.492611	-0.474385	-0.0182262
COF1	-9.96578	-2.78814	0
NRG1	1.38285	0.713468	0.669387
CCT5	-1.01729	-0.187153	-0.830133
TMA23	3.61026	0.935766	2.6745
RPT1	-1.3235	-0.525286	-0.798215
AIM29	-0.197508	-1.57352	1.37601
JSN1	-9.96578	0.47343	0
NRD1	-0.310251	-1.46978	1.15953
ZWF1	-3.15397	-1.88861	-1.26536
SAS10	2.59431	2.08072	0.513586
PRS1	-0.025329	0.229764	-0.255093
PUB1	0.359413	0.847927	-0.488513
ARG4	-9.96578	-1.86968	0
EMW1	-1.09915	-1.9304	0.831245
BSP1	-9.96578	-1.15195	0
AAT2	-9.96578	-3.18273	0
REX2	-0.922653	-1.01462	0.0919715
SEC13	-3.79564	-1.94234	-1.8533
OPI3	-0.105071	1.5257	-1.63077
XRN1	-6.68904	-4.35448	-2.33456
PAN5	-1.3695	-0.590304	-0.779192
TRP2	-1.20896	-0.378253	-0.830708
SCD6	-1.25962	-0.883303	-0.376316
FRS1	-9.96578	-3.08641	0
RHO3	-0.661756	-0.527854	-0.133903
CDC28	-1.93431	-1.5227	-0.411607
ECM29	-2.56675	-1.0798	-1.48695
ERG25	-0.755052	-0.263831	-0.491221
PDR1	1.07933	0.91065	0.168676
ARP3	-3.64737	-0.89223	-2.75514
RPL9A	-1.5655	-0.232354	-1.33315
TPA1	1.3688	1.15059	0.21821
HIF1	1.95554	2.85183	-0.896282
BMH1	-2.25141	-3.21833	0.966913
HAL5	-9.96578	-3.88453	0
VMA10	3.88398	3.11928	0.764704
AIM17	-1.51995	-0.821637	-0.698318
CCW14	-1.15435	-0.178399	-0.975956
RPN6	-1.2032	-1.34164	0.138439
CDC42	0.94659	0.673278	0.273311
ELO3	1.50642	2.0602	-0.55378
GGA2	-4.47638	-1.5146	-2.96178
NBP2	-9.96578	1.53257	0
SAC1	-3.21265	-2.46371	-0.74894
YKT6	-1.73262	-3.73742	2.0048
FCF2	1.0258	-0.0790067	1.10481
ESF2	4.92434	2.34671	2.57763
TRP4	-1.39419	-0.338641	-1.05555
BNI5	-9.96578	-1.0405	0
RSP5	-9.96578	-3.68125	0
NUP133	0.54084	0.311025	0.229815
UTP20	-1.28542	-1.90021	0.614787
HIS6	-2.94477	-3.44072	0.495957
SRP40	5.05341	1.92103	3.13238
SPT16	0.287701	0.432577	-0.144876
ADD66	0.700655	0.325565	0.37509
RVB2	-5.36404	-2.59466	-2.76939
NOP4	1.4717	0.516599	0.955101
PBP1	-4.14058	-0.29177	-3.84881
SOF1	0.773712	-0.827515	1.60123
NOP13	2.80721	1.07362	1.73359
CST6	2.1953	0.963056	1.23224
PAC10	-0.628885	0.242027	-0.870912
RRP14	1.19676	0.753845	0.442918
NOP12	2.06396	0.13206	1.9319
FUM1	-2.07645	-1.71459	-0.361862
FPR4	1.6355	0.472766	1.16274
RPN2	-5.33913	-4.2373	-1.10183
HMO1	3.54579	1.46711	2.07868
CEX1	-3.32223	-2.40215	-0.920076
DST1	0.935531	0.453821	0.48171
SKP2	-9.96578	-2.85727	0
PRE5	-9.96578	-0.650578	0
SNF7	-1.36605	-0.132893	-1.23316
MKT1	-2.8975	-3.5223	0.624795
RPA12	1.3034	2.73767	-1.43427
FRS2	-9.96578	-1.82164	0
ARL1	-2.82448	-1.58462	-1.23986
YKL033W-A	-1.96769	-3.67261	1.70492
SXM1	-0.769222	-0.330195	-0.439027
YER034W	2.97452	2.54994	0.424582
GLC7	-1.66906	-0.92409	-0.744975
YPK1	-2.77955	-1.87587	-0.903681
BDH1	-0.495583	-0.733166	0.237583
THR1	-1.55369	-1.57146	0.0177665
SST2	-2.64018	-2.25189	-0.388295
YRA2	0.46215	1.03725	-0.5751
CRG1	-0.685732	-1.16823	0.482496
OYE2	-3.93722	-3.84916	-0.0880632
ENT5	-9.96578	0.208513	0
NMA111	-0.66585	-1.1622	0.496348
ADH6	-2.34057	-1.33907	-1.0015
ECM22	-0.111152	-0.57347	0.462318
LSC2	-2.83895	-2.75727	-0.0816807
RFC1	-0.9602	-1.63943	0.679229
PGM1	-1.93497	-1.87018	-0.0647826
NAT1	-9.96578	-3.53012	0
ARX1	0.486454	0.161621	0.324833
PSP2	-9.96578	-1.70024	0
PIS1	-2.20554	-4.32437	2.11883
MNN9	-2.11961	-2.75022	0.630609
RFC3	-9.96578	-2.38464	0
YSA1	-0.176427	-0.672328	0.495901
SEC17	-0.534478	-0.667855	0.133377
RRB1	1.18133	0.592639	0.588691
RPP2A	-1.18732	-0.678019	-0.509302
CRH1	-9.96578	-2.85927	0
RNH201	2.76842	1.20299	1.56544
CUZ1	-1.99894	-2.36519	0.36625
NOP7	-0.251137	-1.47225	1.22112
URA1	-1.18605	-2.55954	1.3735
ERG4	0.244258	-0.0798021	0.32406
HEM3	-0.464468	-0.244444	-0.220024
UBP1	-3.75123	-0.0912633	-3.65997
ERG9	-0.417293	-0.692324	0.275031
PMT2	-1.98913	-1.53329	-0.455837
HXT3	1.45427	2.80361	-1.34935
SLC1	-1.56372	-1.03142	-0.532293
SRP72	-1.27621	-1.61499	0.338774
HIS7	-3.98416	-3.38671	-0.597453
RPN11	-1.38493	-0.806269	-0.578665
BUR2	1.65273	2.59302	-0.940294
UTP7	-1.05518	-1.52832	0.473142
PRP46	-0.671532	-1.42005	0.748518
TRM2	-2.82104	-3.88324	1.0622
TOP2	2.0837	0.984569	1.09913
YPR172W	-0.037698	-0.710661	0.672963
RPN5	-2.17175	-1.60678	-0.564976
NAB3	1.26779	1.09492	0.172865
TOM40	0.21943	-0.300335	0.519766
GCR1	0.121128	0.481595	-0.360468
PHO88	-2.66521	-2.49524	-0.169966
SIR2	0.123067	-0.608601	0.731668
DPI35	-2.697	-2.51662	-0.180375
RLP7	1.05584	0.781459	0.27438
NGR1	-3.03935	-2.41013	-0.629218
IMD3	-9.96578	-4.20807	0
PRE6	-9.96578	-2.3154	0
TMA16	0.262252	-0.0160375	0.278289
SEC24	-9.96578	-3.31874	0
SUA7	1.08995	0.42893	0.661016
KAP122	-3.14877	-3.29796	0.149194
SEC14	-2.46987	-0.150315	-2.31956
PRP4	0.493293	1.20445	-0.711159
COX2	-0.580619	0.278205	-0.858825
SEF1	-1.5989	-1.44055	-0.158351
RSC30	-3.27878	-0.309178	-2.9696
RPN7	-1.7198	-0.519219	-1.20058
CAJ1	-0.117072	0.56891	-0.685982
PTC1	-1.52478	0.0586657	-1.58344
HXT1	0.714605	1.32979	-0.615182
IPI3	-0.450689	-0.899319	0.448631
DUG1	-9.96578	-4.93967	0
YLR177W	-3.33765	-1.93674	-1.40091
TCB1;TCB2	-4.81921	-3.86734	-0.951868
CTF4	-0.128937	0.34081	-0.469747
RPL16A	-9.96578	-3.20481	0
YPR148C	-2.61292	-1.30526	-1.30766
LAT1	-3.18524	-1.67338	-1.51186
TCB3	-4.51909	-1.75172	-2.76737
LYS2	-3.9114	-3.37227	-0.539129
JIP5	3.24029	4.80072	-1.56043
PTK2	-9.96578	-5.07169	0
RFX1	-0.0664519	-0.244372	0.17792
APM3	-9.96578	-0.749346	0
BNA4	-3.20663	-3.02222	-0.184416
SPP2	3.17817	1.10045	2.07772
ERG26	-2.7404	-2.28386	-0.456545
WHI4	-4.53898	-2.28057	-2.25841
RET1	-4.88972	-3.5156	-1.37412
OSH3	-4.08127	-3.22967	-0.851606
TMC1	3.52334	2.48769	1.03565
BRX1	0.522009	-0.359995	0.882004
STE20	-4.98171	-3.13437	-1.84734
DAK1	-4.04003	-2.37608	-1.66395
ARG3	-0.225583	-0.209843	-0.0157397
MAK11	0	-0.0980726	0.0980726
GET3	0.709004	1.31208	-0.603072
AIM45	-1.64732	-1.71914	0.0718194
TSC10	-1.89598	-0.761954	-1.13402
GCD1	-1.09501	-1.09952	0.00451179
NOP16	3.84517	3.39463	0.450538
NUR1	1.2898	0.716463	0.573336
VAC8	-2.83615	-1.96567	-0.870479
TRA1	-6.07865	-4.86222	-1.21643
GSH1	-1.27319	-0.413363	-0.859828
ARO3	0.00661709	0.422637	-0.41602
UTP23	-2.83692	-3.15264	0.315716
SPP381	2.75828	1.58682	1.17146
MOT2	-2.58946	-1.4403	-1.14916
SNF1	-0.464647	-0.951966	0.487319
HSP42	-2.35391	1.50273	-3.85665
SEC31	-9.96578	-2.51926	0
CKA2	-1.85452	-1.09203	-0.762486
MET4	1.07669	0.244625	0.832069
THO1	-1.72122	-2.05364	0.332421
RBG2	-2.20013	-1.79516	-0.404966
RFC2	-1.75722	-2.92578	1.16856
NMD3	-9.96578	-1.86122	0
TUS1	-9.96578	-4.51903	0
SKG3	-9.96578	-3.29405	0
SSP120	-3.39122	0.730329	-4.12155
RSC8	-0.388933	-0.433287	0.0443546
MUM2	-2.30261	-1.72162	-0.580996
USB1	-0.149952	-0.51344	0.363488
CWC24	1.17726	-1.3966	2.57386
RBG1	-3.07306	-2.24052	-0.832543
MSS116	-2.92416	-4.71818	1.79403
CMD1	1.29905	0.330461	0.96859
SYH1	-9.96578	-2.10513	0
LOS1	-3.83289	-2.83747	-0.995421
STE23	-9.96578	-7.07002	0
GIM5	-1.56588	-1.63032	0.0644349
PIM1	-2.19345	-2.85549	0.662033
HXT2	-2.60512	-1.2419	-1.36322
UTP11	-0.698116	-3.63953	2.94141
EMG1	1.17574	0.42	0.755737
NPL6	0.0513996	0.546256	-0.494857
RPL4B	-0.994112	-2.87632	1.88221
GUP1	-9.96578	-4.04999	0
NOC3	1.62437	0.728569	0.895802
BUD22	2.21843	0.95436	1.26407
UFD2	-4.10346	-3.63145	-0.472011
RPT4	-2.77863	-1.5581	-1.22054
CDS1	-1.26272	-0.362067	-0.900649
SPE3	-3.98573	-2.13978	-1.84595
TFB4	-9.96578	-1.81876	0
CWC27	-0.0755904	-0.538838	0.463248
URA8	-1.90934	-1.31482	-0.594518
TWF1	-0.053254	-1.95402	1.90076
RPC40	-0.782717	-0.0756193	-0.707098
YKL023W	-9.96578	-0.641778	0
SLX9	2.63474	1.52629	1.10845
PFS2	-0.791784	-0.130787	-0.660997
RLP24	-9.96578	3.13252	0
RVS167	-9.96578	-2.73306	0
LSB1	1.68684	1.37995	0.306891
RLF2	1.80444	0.270711	1.53373
UTH1	-0.202702	-1.24703	1.04433
CDC37	-3.47241	-2.06813	-1.40428
TY1A-DR2	-9.96578	-4.55612	0
NFS1	-1.67538	-1.38528	-0.290099
NIC96	-4.2481	-4.48426	0.236168
UBP3	-4.93025	-3.15455	-1.7757
DBP8	-4.10405	-3.23743	-0.866625
PFK26	-4.58103	-1.13539	-3.44564
YBR096W	-1.35356	-1.3707	0.0171429
DIM1	0.940947	0.390531	0.550416
DYS1	-1.20667	-0.729109	-0.477564
CIC1	-0.550599	-0.665001	0.114403
DOP1	-4.37836	-3.75308	-0.625277
NOP15	2.44397	1.22445	1.21952
CAM1	-4.9292	-2.12215	-2.80705
RPO21	-4.46046	-4.02895	-0.431508
RIX7	0.227177	-0.475174	0.702352
SAP185	-3.19097	0.608448	-3.79942
TIF34	-9.96578	-0.468209	0
HSP82	-4.54449	-2.32938	-2.21511
DUS3	0.451167	0.00542969	0.445737
SPN1	2.41648	1.56175	0.854733
RPT6	-9.96578	-1.99202	0
YAP1	-2.12929	-0.346356	-1.78293
SEC23	-9.96578	-5.19639	0
MCM4	-9.96578	-3.46384	0
YER079W	-0.750915	-1.08507	0.334159
RAD51	-1.47916	-1.23671	-0.242449
YPL260W	-1.33649	-1.75379	0.417301
EIS1	-9.96578	-3.16816	0
RCK2	-9.96578	-2.91184	0
PMR1	-4.18008	-4.4198	0.239722
MNR2	-9.96578	-2.52828	0
THO2	-2.11129	-2.65744	0.546153
TY1B-BL;TY1B-MR1	-2.66532	-1.31995	-1.34536
CSE1	-5.06518	-4.05145	-1.01374
TFS1	-1.58928	-5.21852	3.62924
SGT1	-2.08076	-1.9833	-0.0974607
HCR1	-9.96578	-2.67539	0
NCE103	-2.80088	-1.27349	-1.52739
YPR127W	-2.16195	-1.9864	-0.175542
PHO2	1.26004	0.664775	0.595266
SPT2	1.15537	0.686323	0.469044
SEC16	-9.96578	-3.34671	0
PHO86	-3.77804	-3.0919	-0.68614
TFG1	0.255738	-0.0196767	0.275414
BRE5	-9.96578	-1.40004	0
DUG2	-2.12562	-2.18252	0.056908
PRC1	-3.83412	-1.69118	-2.14294
TRM5	-3.60112	-3.31146	-0.289659
RPL26A	-9.96578	-2.01103	0
NUP82	-5.16508	-2.62827	-2.5368
PIF1	-0.231588	-0.701788	0.470201
ALG9	-2.43327	-1.38215	-1.05111
RRP8	2.44737	1.14024	1.30713
SEC65	0.357498	0.934883	-0.577384
BAP2	-2.87872	-2.35454	-0.524178
YCF1	-3.30825	-2.24394	-1.06432
TBF1	-0.98829	-0.769818	-0.218473
PDR5	-2.7449	-3.2412	0.496303
YGR210C	-9.96578	-1.67079	0
ISW1	-0.269241	-1.09972	0.830478
MIS1	-9.96578	-3.92457	0
ISW2	0.652453	-0.121531	0.773984
DIA1	-2.09547	-2.15715	0.0616842
COX15	-3.75524	-2.43925	-1.31599
MSH2	-2.2621	-3.77124	1.50914
ECM32	-9.96578	-4.66724	0
SPP41	-1.00341	-4.06242	3.05901
ARP8	-1.71371	-2.18959	0.475876
CTR9	-2.97245	-1.9112	-1.06125
MSL5	-3.66956	-3.49029	-0.179264
MLP1	-1.99228	-1.96964	-0.0226379
TAF2	-5.27309	-5.19037	-0.0827189
MCM10	-0.197754	-0.978905	0.781151
URB1	-0.668859	-2.52836	1.8595
LSP1	-9.96578	-3.91979	0
NMD2	-9.96578	-4.1994	0
STH1	-1.96007	-1.25548	-0.704586
ISY1	0.980008	0.659629	0.320379
EAF1	-3.09936	-2.85549	-0.243871
DNA2	-1.46685	-1.7462	0.279352
SOD1	-9.96578	-2.93668	0
PHO12;PHO11;PHO3;PHO5	-9.96578	-2.91011	0
CAR1	-9.96578	-4.55652	0
CIT1	-9.96578	-3.95807	0
REP1	-2.18305	-2.48772	0.304674
REP2	-0.925922	-1.55678	0.630862
URA3	-9.96578	-1.19542	0
CDC9	-1.55635	-3.27036	1.71401
RPP1A	-9.96578	-6.27748	0
ATP4	-9.96578	-5.3312	0
SIR3	-4.31364	-4.46503	0.151392
RHO1	-2.06565	0.286922	-2.35257
TOM70	-9.96578	-2.71318	0
ADE3	-9.96578	-3.23109	0
PFY1	-9.96578	-4.44258	0
CDC4	-2.48166	-4.06226	1.5806
GPA1	-2.34629	-2.30041	-0.0458833
SSA3	-9.96578	-5.00315	0
TUB3	-2.87613	-4.47284	1.59671
SWI6	-9.96578	-4.37589	0
RPP1B	-9.96578	-5.64852	0
RAD18	-0.466788	-0.61097	0.144182
MAK16	2.83192	1.52815	1.30377
SIR4	0.599119	0.496919	0.1022
STE12	-3.291	-2.97494	-0.316052
MSI1	-1.40772	-2.07724	0.66952
RAD9	-4.65994	-3.31705	-1.3429
NMT1	-9.96578	-1.54387	0
POL3	-4.05176	-4.0861	0.034335
MDH1	-9.96578	-5.35599	0
UGA1	-3.72048	-1.99734	-1.72314
GAP1	-1.87029	-1.03504	-0.835251
GAL11	-2.99879	-2.98245	-0.0163331
PRP6	-6.90322	-5.22126	-1.68196
UBR1	-9.96578	-2.64106	0
URA4	-1.07791	-1.97114	0.893237
PRP2	-3.54033	-6.16932	2.62899
CKI1	-2.52503	-1.97169	-0.553341
KGD1	-5.01377	-5.45883	0.44506
PWP1	1.54597	0.51939	1.02658
DAL81	-2.38118	-1.72126	-0.65992
OPI1	-1.37809	-1.05204	-0.326045
BAS1	-0.735918	-0.716811	-0.0191073
SNF2	-3.81012	-4.93334	1.12322
MAG1	-9.96578	-5.99281	0
RAD53	1.29642	0.743419	0.553005
RFA1	-4.44743	-4.73611	0.288679
SAN1	-9.96578	-1.93269	0
YCK2;YCK1	-9.96578	-4.04218	0
PPH21;PPH22	-3.35534	-2.95479	-0.400552
SSD1	-5.40044	-5.28562	-0.114813
PKC1	-9.96578	-3.63595	0
MSH3	-9.96578	-5.74651	0
PUF4	-3.81266	-2.69297	-1.11969
RVS161	-9.96578	-1.47477	0
ELO2	0.35383	-4.56297	4.9168
LSB5	0.908001	0.305316	0.602685
RPC53	-2.30491	-2.78612	0.481214
GBP2	-9.96578	-2.31578	0
KRR1	0.980336	-1.55218	2.53252
PWP2	-3.37742	-0.719212	-2.65821
PAT1	-9.96578	-5.38804	0
RAD27	-9.96578	-3.16422	0
MIG1	-2.21115	-1.72248	-0.488675
RPC19	-0.603078	-0.865613	0.262535
YJU2	-1.48868	-1.19359	-0.295091
CAP1	-9.96578	-1.21829	0
RAD14	0.598294	-0.752371	1.35067
IDH1	-9.96578	-6.23077	0
BRF1	-2.56951	-2.96988	0.400373
CHS3	-9.96578	-5.82168	0
RIF1	-4.41299	-5.71042	1.29744
ATP7	-9.96578	-4.82457	0
ZIP1	-4.99195	-6.19836	1.20641
DEP1	-0.780348	1.18512	-1.96547
MOT1	-4.54048	-5.14015	0.599669
RPC82	-1.04626	-0.980784	-0.0654713
ERG2	-9.96578	-4.0385	0
KRE6	-9.96578	-1.71268	0
NAB2	-2.22148	-1.61866	-0.602817
PRP21	-1.64018	-1.66366	0.0234784
VPH1	-9.96578	-4.65529	0
SNQ2	-5.81307	-2.70775	-3.10532
VMA8	-9.96578	-4.75607	0
BRR2	-3.52413	-3.55757	0.0334371
TFB1	-1.10925	-1.79436	0.685116
SLA1	-3.23445	-2.50716	-0.727294
FRE1	-9.96578	-5.06509	0
CDC13	-9.96578	-3.67309	0
MRE11	-1.97536	-2.28042	0.305055
RAD54	-3.86567	-4.17231	0.306641
SMY2	-9.96578	-1.1009	0
MRT4	-2.51094	-1.08406	-1.42688
RPT5	-9.96578	-4.03279	0
XRS2	-1.78032	-3.28049	1.50017
PRP8	0.200703	-1.03453	1.23524
LHP1	-0.0024569	-1.92841	1.92595
IXR1	-0.522921	-0.957087	0.434166
MSN2	-9.96578	-1.76749	0
WBP1	-3.23429	-2.99245	-0.241845
PMT1	-9.96578	-4.21797	0
LTV1	-9.96578	-4.87349	0
SHP1	-2.03788	-0.642186	-1.3957
WHI3	-9.96578	-2.81871	0
RRP1	-9.96578	-4.80965	0
TOM20	-9.96578	-5.16886	0
MPE1	-2.08363	-4.13126	2.04763
NUP120	-4.02838	-3.73625	-0.292129
DEF1	-9.96578	1.54731	0
ASK1	-2.25447	-2.29279	0.0383138
BDF1	-0.0799993	0.164638	-0.244637
DHR2	-3.87392	-4.0283	0.154382
MCD4	-9.96578	-4.13741	0
RSM22	-9.96578	-2.61541	0
CAB3	-9.96578	-4.79935	0
MUD2	-2.75585	-3.04842	0.292565
BYE1	-0.876538	-1.1988	0.32226
DBP7	-1.42543	-2.5419	1.11647
SET3	-2.01373	-2.04005	0.0263184
RPF2	0.893353	-0.584118	1.47747
SOL2;SOL1	-2.80449	-0.946211	-1.85827
YCR087C-A	3.68258	0.742319	2.94026
SHM1	-9.96578	-5.18953	0
STT4	-4.46711	-3.56272	-0.904391
CCL1	-0.725413	-1.74553	1.02012
HMT1	-1.29363	-1.86374	0.570107
AKL1	-9.96578	-3.42436	0
POL12	-0.48572	-2.41103	1.92531
CTP1	-9.96578	-2.48703	0
NUP170	-5.36002	-3.66304	-1.69699
KAP104	-3.77822	-1.92089	-1.85733
RFC5	-0.00198243	-2.86721	2.86523
SLI15	-9.96578	-6.38523	0
IFA38	-1.61174	0.204519	-1.81626
AME1	-9.96578	-1.51513	0
SDS24	-9.96578	-2.76937	0
SWC5	-0.273607	0.507982	-0.781589
PAF1	-2.16187	-1.91352	-0.248355
GLO3	-9.96578	-1.00701	0
SRP68	-2.14518	-2.06819	-0.076991
MSC7	-3.90036	-2.78126	-1.1191
GRE3	-3.49345	-4.45281	0.959361
SIP3	-1.65693	-3.18553	1.5286
YHI9	-9.96578	-1.01335	0
RRF1	-9.96578	-3.80493	0
IPI1	-9.96578	-2.04018	0
CRP1	-9.96578	-3.6773	0
LIN1	-1.03042	-1.17602	0.145596
HSP10	-9.96578	0.20705	0
MLH1	-4.14248	-4.68803	0.545551
SSN2	-4.72452	-3.85233	-0.872184
ASP1	-2.95725	-1.73649	-1.22077
SMC2	-9.96578	-6.26403	0
FET3	-9.96578	-1.44242	0
LYS9	-4.64306	-3.12624	-1.51682
UME6	0.637248	0.0980143	0.539234
HXT7;HXT6	-1.65897	-1.15346	-0.505509
PEX7	-9.96578	-2.88481	0
IFH1	-2.04996	-1.97241	-0.0775492
FHL1	-2.65736	-3.18134	0.523978
SSO2	-9.96578	1.12567	0
PZF1	-0.770764	-0.926949	0.156185
RPH1	0.384538	-0.773753	1.15829
BEM2	-5.1449	-4.17525	-0.969652
EDC3	-9.96578	-2.28423	0
CHZ1	2.4404	1.29107	1.14933
PIC2	-9.96578	-2.73317	0
RGI1	0.348462	0.919937	-0.571475
YER156C	-0.917275	-2.20049	1.28322
SSB2	-9.96578	-2.97265	0
IES2	1.37308	1.19522	0.177856
MMF1	-9.96578	-2.83334	0
OSW5	-9.96578	0.290946	0
RFC4	-2.46975	-2.2958	-0.173953
RIC1	-9.96578	-4.1768	0
RPC10	0.571738	0.957292	-0.385554
TMA108	-9.96578	-3.20198	0
HOS4	-2.87983	-3.17953	0.299699
SHQ1	-9.96578	-3.06433	0
UTP25	0.0712115	0.0674605	0.00375098
CAB2	-3.71148	-3.42012	-0.291366
SER33	-9.96578	-3.82331	0
VHR1	-2.94965	-2.86117	-0.0884797
AGE2	0.855105	-0.463095	1.3182
GVP36	-9.96578	-4.55105	0
ULP2	-9.96578	-4.16171	0
DOT5	0.693642	-5.27469e-07	0.693643
MPH1	-1.68324	-2.73143	1.04819
YAP5	-1.86582	-2.55574	0.68992
MAD1	-2.77453	-2.54083	-0.233704
LCB2	0.0495282	-0.952115	1.00164
OST1	-9.96578	-1.78025	0
MAF1	0.0813013	0.144348	-0.0630463
REF2	-0.89508	-1.16199	0.266912
STB1	-1.66742	-1.24955	-0.417874
BUD27	-3.58108	-3.59793	0.0168464
IES1	0.382591	-0.999678	1.38227
WWM1	0.696781	0.771503	-0.0747219
BLM10	-0.371556	-0.807747	0.436192
YPI1	-0.656723	-0.916297	0.259573
UBP6	-2.98761	-1.29493	-1.69267
LSB3	-9.96578	-4.39544	0
RET2	-9.96578	-0.925547	0
FIP1	-2.06709	-2.491	0.423909
STU2	-2.13527	-4.39624	2.26097
YAR1	-9.96578	-2.73756	0
BUD13	-0.139857	-0.0029531	-0.136904
POL31	-3.47312	-2.68485	-0.788277
SET2	0.556299	-0.445433	1.00173
MTC1	-9.96578	-2.50611	0
ALB1	1.36365	0.99917	0.364484
LOG1	-0.398949	-0.259963	-0.138986
MTR4	-1.71569	-2.83079	1.1151
URB2	-1.67552	-1.68292	0.00740307
EMC2	-9.96578	-0.126639	0
STE24	-2.62821	-3.11368	0.485475
BAT2	-9.96578	-1.43356	0
TEA1	-3.08906	-3.61922	0.53016
HGH1	-2.62064	-2.89643	0.27579
RAD17	0.115494	-0.291188	0.406682
GNP1	-9.96578	-4.41406	0
PRP24	-4.04201	-4.42759	0.385575
YGR237C	-9.96578	-2.0381	0
STB4	-2.29395	-2.01084	-0.283107
TAF4	0.228501	-0.258196	0.486698
RPA14	-9.96578	-5.72661	0
UBA2	-1.00669	-0.634388	-0.372302
MSN5	-9.96578	-6.06319	0
RTF1	-3.00392	-1.44782	-1.5561
VID30	-3.45058	-3.71264	0.262059
NSA1	1.13284	-0.238196	1.37104
SGF73	-1.33725	-1.22679	-0.110467
DUO1	-2.48366	-1.72005	-0.763611
YGL036W	-9.96578	-3.87053	0
SNU71	-1.20677	-2.32815	1.12138
RSC1	-1.9707	-3.40466	1.43396
UTP22	-5.0864	-3.8184	-1.268
COG2	-2.51392	-1.82218	-0.691735
UTP8	-1.72477	-3.522	1.79722
YGR130C	-1.46959	-1.75561	0.286022
BTN2	-9.96578	-2.33309	0
SDA1	0.169451	0.0737948	0.0956564
RNH70	4.30662e-05	-0.849549	0.849592
PXR1	0.699574	0.696313	1.87513
PAP2	-0.464171	-2.05696	1.59279
SMM1	-3.22343	-3.5115	0.288067
MPP6	2.135	1.17876	0.956243
SQS1	-1.20926	-0.688059	-0.5212
YNL134C	-9.96578	-3.97196	0
FYV6	2.79523	0.378881	2.41635
NAF1	-1.64894	-3.41463	1.7657
YNL050C	-1.55243	-4.83451	3.28208
YNL035C	-1.06271	-6.54127	5.47855
CRZ1	-9.96578	-2.67108	0
HDA1	-9.96578	-3.02072	0
SUB1	-0.741956	-2.03602	1.29406
ALO1	-9.96578	-7.10019	0
MOT3	1.66459	1.37521	0.289381
ARP4	-3.38455	-3.68789	0.30334
SSL2	-2.86018	-3.17911	0.318928
MAP1	-9.96578	-0.906415	0
SKO1	0.0264996	0.429727	-0.403227
RSC4	-4.0293	-4.10909	0.0797899
ADA2	-3.77015	-3.54387	-0.226277
UTP6	-4.35729	-3.31966	-1.03763
CUS1	-0.735631	-0.360686	-0.374945
RNT1	-2.54434	-4.40599	1.86165
EGD1	-9.96578	-1.18556	0
LGE1	-0.831238	-0.0333696	-0.797869
GIP3	-5.15627	-5.53954	0.383274
LAF1	-9.96578	-4.452	0
PIR3	-9.96578	-3.90739	0
HOT1	-9.96578	-2.996	0
TOM1	-2.90413	-2.77767	-0.126456
HEH2	1.31278	0.768259	0.544519
TFB3	-0.416546	-1.59619	1.17965
PKH3	-9.96578	-3.91001	0
GCN5	-1.77627	-2.21647	0.440199
PRP3	-1.63482	-0.68122	-0.953605
CWC21	-2.02524	-2.70554	0.680301
VPS72	-4.79893	-4.70324	-0.0956908
VPS60	1.75119	1.04501	0.706179
EFR3	-5.34526	-3.79216	-1.5531
ESC1	-0.563652	-0.576949	0.0132968
NAB6	-9.96578	-4.3201	0
YDR239C	-9.96578	-1.7593	0
MSH6	-1.76507	-1.97446	0.209388
RVB1	-9.96578	-2.73204	0
SAS4	-0.44634	-0.930255	0.483915
RRP17	1.79405	0.777162	1.01689
RPN9	-9.96578	-4.85352	0
TIF35	-9.96578	-0.398037	0
EMI2	-4.57168	-1.46041	-3.11127
MYO5	-9.96578	-3.42174	0
YML082W	-1.52614	-2.32145	0.795309
POB3	-3.40234	-4.12941	0.727068
ERB1	2.55586	2.15373	0.402126
RCO1	-0.63643	-0.641179	0.0047485
ORA1	-9.96578	-2.38994	0
TAF7	-2.07931	-2.25798	0.17867
ARP9	-2.39661	-1.50808	-0.888535
ERP1	-1.59317	-1.38648	-0.206686
SWR1	-4.82043	-4.083	-0.737433
SVF1	0.28247	-0.781575	1.06404
PBA1	-0.735918	-0.379431	-0.356487
RSA3	1.66934	0.492448	1.17689
NMA1;NMA2	-2.37937	-4.44261	2.06324
SMD2	-9.96578	-5.15105	0
YLR179C	-9.96578	-4.66228	0
ESC2	-0.435291	-0.0113054	-0.423986
RGA2	-9.96578	-3.19352	0
RSC2	-2.37429	-2.0788	-0.295492
RRP9	-2.51825	-2.17737	-0.340878
YPR174C	2.23059	1.09147	1.13913
HDA3	-9.96578	-5.62181	0
RSC3	-0.882877	-1.08091	0.198031
TSR2	1.5664	1.71258	-0.146181
UTP4	-1.32469	-1.75904	0.434351
VIP1	-2.30314	-1.34761	-0.955537
REH1	0.162926	-2.59197	2.7549
PRP11	-1.20201	-1.7158	0.513793
TSR1	-0.573232	-1.42227	0.849041
SYO1	-2.69234	-3.65834	0.965995
BDF2	-0.835536	-0.491499	-0.344036
YDL073W	-9.96578	-3.78177	0
NDE2	-9.96578	-4.95636	0
TRM3	-9.96578	-5.25197	0
CYK3	-9.96578	-5.8142	0
ACK1	-9.96578	-3.87715	0
NOP6	1.73136	0.684793	1.04656
BUD20	2.56739	2.17774	0.389647
YOL019W	-9.96578	-0.695952	0
NBA1	-2.30474	-0.926278	-1.37846
ZEO1	-9.96578	-0.786389	0
NOP8	1.37822	-1.52186	2.90009
ETT1	-1.82192	-2.21883	0.396907
SKI7	-9.96578	-4.39677	0
BUD21	1.82683	0.141145	1.68569
ALE1	-3.33504	-4.89746	1.56242
ULS1	-3.52324	-3.63078	0.10754
ESA1	0.878836	-3.22062	4.09945
RRS1	-9.96578	-3.01723	0
APL5	-9.96578	-5.02252	0
YPL199C	-9.96578	-3.91133	0
PGC1	-9.96578	-3.64023	0
TRM8	0.653493	0.404993	0.248501
YPQ1	0.571564	0.174201	0.397363
CDC53	-9.96578	-3.96378	0
SRL2	0.922616	-0.0293184	0.951934
YTM1	-9.96578	-4.52856	0
SRO7	-9.96578	-2.51531	0
ELG1	-3.61995	-3.20311	-0.416842
IOC2	0.595561	0.353372	0.242189
SMF3	-9.96578	-1.1331	0
SLX4	-2.87936	-2.69386	-0.185492
YPR022C	-9.96578	-5.04043	0
PSH1	-9.96578	-3.21006	0
PUS1	0.086259	-1.10503	1.19129
DIP2	-9.96578	-2.5197	0
RLM1	-0.269085	0.922128	-1.19121
INP53	-9.96578	-2.71924	0
MED1	-2.82311	-2.31502	-0.508092
GPM3	-0.781828	-1.53717	0.755337
SCM3	1.3416	1.04955	0.292045
PST2	-1.51798	-1.12386	-0.394121
SNU23	0.883395	0.332902	0.550493
TFC7	-1.89388	-2.99992	1.10604
NSI1	0.357835	-2.35439	2.71222
AIR2	1.26664	1.31412	-0.047473
RRP36	0.70853	0.886253	-0.177723
YOL098C	-3.62196	-3.32904	-0.292917
RKM4	-3.22504	-3.99154	0.766501
CMR1	-0.215097	-1.22575	1.01065
TIF6	-9.96578	-3.86626	0
DFM1	-3.4179	-2.58495	-0.832957
HAA1	-3.03645	-0.785435	-2.25102
EFG1	-0.800984	-1.62656	0.82558
YLR363W-A	-9.96578	-4.89384	0
NCB2	0.302583	-0.607173	0.909755
LAG2	-1.40338	-5.05151	3.64813
MIC10	-9.96578	-3.96335	0
PNO1	-9.96578	-3.56934	0
SEY1	-5.82389	-3.59592	-2.22797
ODC2	-0.614703	-0.315379	-0.299324
FSH3	-9.96578	-2.51329	0
