# Supplementary material for: The dual life of disordered lysine-rich domains of snoRNPs in rRNA modification and nucleolar compaction
Source: Nat Commun. 2024 Oct 31;15:9415. doi: 10.1038/s41467-024-53805-1 (PMC11528048; doi:10.1038/s41467-024-53805-1)
Supplement: Supplementary file 7 — Supplementary Data 5 [file 41467_2024_53805_MOESM7_ESM.xlsx]

## Sheet: Feuil1
Supplementary Data 5: Most efficiently biotinylated proteins in cells expressing the KKE/D domain of Cbf5 fused to BirA.
List of the most efficiently biotinylated proteins (∆log2 > 1.25) and Gene Ontology associated to these genes determined using YeastMine (https://yeastmine.yeastgenome.org/yeastmine/begin.do). Yeastmine was employed to carry out GO analysis and Bonferroni test corrections were used to account for multiple testing and P value determination.
Gene names	Log2(BirA-KKE)-log2(NLS-BirA-GFP)				GO Term	p-Value
KEL1	6.47104				ribosome biogenesis	3.54633e-12
NHP2	5.98017				ribonucleoprotein complex biogenesis	7.14285e-12
GCY1	5.29551				ncRNA processing	7.60322e-12
SPO71	5.2327				rRNA metabolic process	1.09788e-11
ELO2	4.9168				ncRNA metabolic process	7.57255e-11
ESA1	4.09945				rRNA processing	2.69615e-10
MET17	3.85373				RNA processing	1.24958e-09
LAG2	3.64813				cellular component biogenesis	4.63641e-06
TFS1	3.62924				RNA metabolic process	8.36296e-06
GSC2	3.45252				nucleobase-containing compound metabolic process	4.77711e-05
SRP40	3.13238				nucleic acid metabolic process	6.96247e-05
HNT1	3.10865				ribosomal small subunit biogenesis	7.75957e-05
SPB4	3.08671
SPP41	3.05901
CDC25	2.97761
UTP11	2.94141
NOP8	2.90009
RFC5	2.86523
ECM33	2.85943
RPA49	2.78278
REH1	2.7549
NSI1	2.71222
TMA23	2.6745
PRP2	2.62899
SAM4	2.59095
ESF2	2.57763
CWC24	2.57386
CBF5	2.53309
KRR1	2.53252
FYV6	2.41635
NSR1	2.37124
RSE1	2.26823
STU2	2.26097
URA6	2.17596
PIS1	2.11883
HMO1	2.07868
SPP2	2.07772
NMA1;NMA2	2.06324
MPE1	2.04763
YKT6	2.0048
DBP3	1.98318
EAF3	1.96604
SNU66	1.9651
NOP12	1.9319
LHP1	1.92595
POL12	1.92531
MRD1	1.90689
TWF1	1.90076
KRI1	1.88506
RPL4B	1.88221
PXR1	1.87513
RPA34	1.86955
RNT1	1.86165
URB1	1.8595
LEU4	1.84223
UTP8	1.79722
MSS116	1.79403
RDH54	1.77123
NAF1	1.7657
CHO2	1.75888
NOP56	1.75079
NOP13	1.73359
CDC9	1.71401
YKL033W-A	1.70492
BUD21	1.68569
SIS1	1.64722
GAR1	1.63717
DPM1	1.63244
SOF1	1.60123
TUB3	1.59671
PAP2	1.59279
CDC4	1.5806
RNH201	1.56544
ALE1	1.56242
HCA4	1.55331
RRP3	1.53859
RLF2	1.53373
SIP3	1.5286
MSH2	1.50914
ESF1	1.50018
XRS2	1.50017
NOP9	1.49799
KRE33	1.49041
RPF2	1.47747
SGD1	1.46181
RSC1	1.43396
ENP1	1.42845
NOP58	1.41927
OTU1	1.40601
DUS1	1.38728
GCD10	1.387
BMS1	1.38586
PRP43	1.38569
IES1	1.38227
CWC25	1.38116
AIM29	1.37601
URA1	1.3735
RPS31	1.37128
NSA1	1.37104
EBP2	1.36812
RAD14	1.35067
AGE2	1.3182
YOS1	1.31644
GRX1	1.31305
RSA1	1.31137
RRP8	1.30713
MAK16	1.30377
RIF1	1.29744
SUB1	1.29406
YER156C	1.28322
BUD22	1.26407
