# Supplementary material for: The dual life of disordered lysine-rich domains of snoRNPs in rRNA modification and nucleolar compaction
Source: Nat Commun. 2024 Oct 31;15:9415. doi: 10.1038/s41467-024-53805-1 (PMC11528048; doi:10.1038/s41467-024-53805-1)
Supplement: Supplementary file 8 — Supplementary Data 6 [file 41467_2024_53805_MOESM8_ESM.xlsx]

## Sheet: Feuil1
Supplementary Data 6: Yeast strains used in this study.
Name	Genotype	Source	Figure
YDS2	W303 background; leu2-3,112 his3-11,15 ura3-1 ade2-1 trp1-1 can1-100 MATa	Thomas and Rothstein, 1989: PMID: 2645056
YDS3	W303 background; leu2-3,112 his3-11,15 ura3-1 ade2-1 trp1-1 can1-100 MATα	Thomas and Rothstein, 1989: PMID: 2645056
BEN79	W303α leu2-3,112 his3-11,15 ura3-1 ade2-1 trp1-1 can1-100 rpa34-ΔKK-TRP3	This study	Fig 2A,2B,2C, S2A, S2B, S2C
BEN83	W303α leu2-3,112 his3-11,15 ura3-1 ade2-1 trp1-1 can1-100 nop56-ΔKK-HIS3	This study	Fig 2A,2B, S2A, S2B, S2C
BEN175	W303α leu2-3,112 his3-11,15 ura3-1 ade2-1 trp1-1 can1-100 cbf5-ΔKK-G418	This study	Fig 2A,2B,2C, S2A, S2B, S2C
BEN94	W303a leu2-3,112 his3-11,15 ura3-1 ade2-1 trp1-1 can1-100 nop58-ΔKK-TRP3	This study	Fig 2A,2B,2C, S2A, S2B, S2C
BEN95	W303a leu2-3,112 his3-11,15 ura3-1 ade2-1 trp1-1 can1-100 tma23-ΔKK-HIS3	This study	Fig 2A,2B,2C, S2A, S2B, S2C
BEN206	W303a leu2-3,112 his3-11,15 ura3-1 ade2-1 trp1-1 can1-100 pxr1-ΔKK-G418	This study	Fig 2A,2B,2C, S2A, S2B, S2C
BEN210	W303a leu2-3,112 his3-11,15 ura3-1 trp1-1 can1-100 pxr1-ΔKK-G418 tma23-ΔKK-HIS3	This study	Fig 2A,2B,2C, S2A, S2B, S2C, 3D, S4B, S4E,S4F, S4H
BEN202	W303α leu2-3,112 his3-11,15 ura3-1 trp1-1 can1-100 nop56-ΔKK-HIS3 nop58-ΔKK-TRP3	This study	Fig 2A,2B,2C, S2A, S2B, S2C, 3C, S4D, S4G
BEN173	W303a leu2-3,112 his3-11,15 ura3-1 ade2-1 trp1-1 can1-100 nop56-ΔKK-HIS3 nop58-ΔKK-TRP3 cbf5-ΔKK-G418	This study	Fig 2A,2B,2C, S2A, S2B, S2C
BEN188	W303 leu2-3,112 his3-11,15 ura3-1 ade2-1 trp1-1 can1-100 nop56-ΔKK-HIS3 nop58-ΔKK-TRP3 rpa34-ΔKK-TRP3 cbf5-ΔKK-G418	This study	Fig 2A,2B,2C, S2A, S2B, S2C, 5I
BEN351	W303 leu2-3,112 his3-11,15 ura3-1 ade2-1 trp1-1 can1-100 nop56-ΔKK-HIS3 nop58-ΔKK-TRP3 rpa34-ΔKK-TRP3 pxr1-ΔKK-G418 tma23-ΔKK-HIS3 cbf5-ΔKK-G418	This study	Fig 2A,2B,2C, S2A, S2B, S2C
BEN345	W303a leu2-3,112 his3-11,15 ura3-1 trp1-1 can1-100 NET1-mKate-URA3 CBF5-GFP-G418	This study	Fig 3B, 3F, S3A, 6A, S6A, S6B, S6D,S6C
BEN358	W303a leu2-3,112 his3-11,15 ura3-1 trp1-1 can1-100 NET1-mKate-URA3 CBF5-ΔKK-GFP-G418	This study	Fig 3B, 3F, S3A, 6A, S6A, S6B, S6D,S6C
BEN74	W303α leu2-3,112 his3-11,15 ura3-1 ade2-1 trp1-1 can1-100 ADE2 GEM(Gal4-ER-Msn2)::URA Nop58-3xmCherry::hphNT1	This study	Fig 4A
BY4741	BY4741 MATa his3Δ1 leu2Δ0 met15Δ0 ura3Δ0	Brachmann CB, et al 1998: PMID:9483801	Fig 3D, 3E
CD1	BY4741 MATa his3Δ1 leu2Δ0 met15Δ0 ura3Δ0 cbf5-3HA-G418	This study	Fig 3D, 3E
CD2	BY4741MATa his3Δ1 leu2Δ0 met15Δ0 ura3Δ0 cbf5-ΔKK-3HA-G418	This study	Fig 3D, 3E
CD3	BY4741 MATa his3Δ1 leu2Δ0 met15Δ0 ura3Δ0 pxr1-3HA-G418	This study	Fig S3D, S3E
CD4	BY4741 MATa his3Δ1 leu2Δ0 met15Δ0 ura3Δ0 pxr1-ΔKK-3HA-G418	This study	Fig S3D, S3E
BEN133	W303 background; leu2-3,112 his3-11,15 ura3-1 ade2-1 trp1-1 can1-100 RRN3	Cadwell et al., 1997: PMID: 9315678	Fig 4I
BEN134	W303 background; leu2-3,112 his3-11,15 ura3-1 ade2-1 trp1-1 can1-100 Rrn3-8 Ts	Cadw ell et al., 1997: PMID: 9315678	Fig 4I
NKM19	W303 leu2-3,112 his3-11,15 ura3-1 ade2-1 trp1-1 can1-100 ADE2 NET1-mKate-URA3 NOP56-GFP-G418	This study	Fig6B, 6C, 6D
NKM21	W303 leu2-3,112 his3-11,15 ura3-1 ade2-1 trp1-1 can1-100 ADE2 NET1-mKate-URA3 nop56-ΔKK-GFP-G418	This study	Fig6B, 6C, 6D
NKM27	W303 leu2-3,112 his3-11,15 ura3-1 ade2-1 trp1-1 can1-100 ADE2 NET1-mKate-URA3 nop58-ΔKK-TRP3 NOP56-GFP-G418	This study	Fig6B, 6C, 6D
NKM28	W303 leu2-3,112 his3-11,15 ura3-1 ade2-1 trp1-1 can1-100 ADE2 NET1-mKate-URA3 nop58-ΔKK-TRP3 nop56-ΔKK-GFP-G418	This study	Fig6B, 6C, 6D
BEN342	W303 leu2-3,112 his3-11,15 ura3-1 ade2-1 trp1-1 can1-100 ENP1-eGFP-HIS3 (pUN100-Nop1)	This study	Fig 7D
BEN343	W303 leu2-3,112 his3-11,15 ura3-1 ade2-1 trp1-1 can1-100 Enp1-eGFP-HIS3 nop56-ΔKK-HIS3 nop58-ΔKK-TRP3 cbf5-ΔKK-G418 (pUN100-Nop1)	This study	Fig 7D
BEN365	W303 leu2-3,112 his3-11,15 ura3-1 ade2-1 trp1-1 can1-100 rrn3-8 Ts nop56-ΔKK-GFP-G418 nop58-ΔKK-TRP3	This study	Fig S7D
BEN368	W303 leu2-3,112 his3-11,15 ura3-1 ade2-1 trp1-1 can1-100 rrn3-8 Ts nop56-GFP-G418	This study	Fig S7D
BEN290	W303α leu2-3,112 his3-11,15 ADE2 ura3-1 ade2-1 trp1-1 can1-100 rrn3-8 Ts NET1-GFP-URA3 nop56-ΔKK-HIS3 nop58-ΔKK-TRP3 cbf5-ΔKK-G418	This study	Fig 7F
BEN291	W303α leu2-3,112 his3-11,15 ura3-1 ade2-1 trp1-1 can1-100 rrn3-8 NET1-GFP-URA3	This study	Fig 7F
BEN80	W303α leu2-3,112 his3-11,15 ADE2 ura3-1 ade2-1 trp1-1 can1-100 Cbf5-GFP-G418	This study	FigS3A
BEN87	W303α leu2-3,112 his3-11,15 ADE2 ura3-1 ade2-1 trp1-1 can1-100 cbf5-ΔKK-GFP-G418	This study	FigS3A
BEN215	W303α leu2-3,112 his3-11,15 ADE2 ura3-1 ade2-1 trp1-1 can1-100 pxr1-ΔKK-GFP-G418	This study	FigS3B, S6F, S6G
BEN216	W303α leu2-3,112 his3-11,15 ADE2 ura3-1 ade2-1 trp1-1 can1-100 PXR1-GFP-G418	This study	FigS3B, S6F, S6G
NKM11	W303 leu2-3,112 his3-11,15 ura3-1 ade2-1 trp1-1 can1-100 NOP56-GFP-G418	This study	Fig 6B
NKM12	W303 leu2-3,112 his3-11,15 ura3-1 ade2-1 trp1-1 can1-100 nop56-ΔKK-GFP-G418	This study	Fig 6B
PJ69-4A	MATa trp1-901 leu2-3,112 ura3-52 his3-200 gal4Δ gal80Δ LYS2::GAL1-HIS3 GAL2-ADE2 met2::GAL7-lacZ	James et al., 1996; PMID: 8978031	Fig 5E, S4B, S4C, S4D
YDK11-5A	W303α leu2-3,112 his3-11,15 ura3-1 ade2-1 trp1-1 can1-100 ade3::kanMX4	Kressler et al., 1999; PMID: 10567587	Fig 5A, 5B, 5C
BEN443	W303a leu2-3,112 his3-11,15 ura3-1 trp1-1 can1-100 NET1-mKate-URA3 RRP1-GFP-HIS3 nop56-ΔKK-HPH nop58-ΔKK-TRP3 cbf5-ΔKK-G418	This study	Fig S7A, S7B
BEN445	W303a leu2-3,112 his3-11,15 ura3-1 trp1-1 can1-100 NET1-mKate-URA3 RRP1-GFP-HIS3	This study	Fig S7A, S7B
BEN456	W303a leu2-3,112 his3-11,15 ura3-1 trp1-1 can1-100 NET1-mKate-URA3 FPR3-GFP-HIS3 nop56-ΔKK-HPH nop58-ΔKK-TRP3 cbf5-ΔKK-G418	This study	Fig S7A, S7B
BEN457	W303a leu2-3,112 his3-11,15 ura3-1 trp1-1 can1-100 NET1-mKate-URA3 FPR3-GFP-HIS3	This study	Fig S7A, S7B
BEN467	W303a leu2-3,112 his3-11,15 ura3-1 trp1-1 can1-100 NET1-mKate-URA3 NSR1-NeonGreen-HIS3 nop56-ΔKK-HPH nop58-ΔKK-TRP3 cbf5-ΔKK-G418	This study	Fig S7A, S7B
BEN469	W303a leu2-3,112 his3-11,15 ura3-1 trp1-1 can1-100 NET1-mKate-URA3 NSR1-NeonGreen-HIS3	This study	Fig S7A, S7B
BEN463	W303 leu2-3,112 his3-11,15 ura3-1 ade2-1 trp1-1 can1-100 ADE2 NET1-mKate-URA3 cbf5-IDR-enp1-G418	This study	Fig S6M, S7N, S6O, S7P
BEN464	W303 leu2-3,112 his3-11,15 ura3-1 ade2-1 trp1-1 can1-100 ADE2 NET1-mKate-URA3 cbf5-mutKKE-G418	This study	Fig S6M, S7N, S6O, S7P
