# Supplementary material for: The dual life of disordered lysine-rich domains of snoRNPs in rRNA modification and nucleolar compaction
Source: Nat Commun. 2024 Oct 31;15:9415. doi: 10.1038/s41467-024-53805-1 (PMC11528048; doi:10.1038/s41467-024-53805-1)
Supplement: Supplementary file 9 — Supplementary Data 7 [file 41467_2024_53805_MOESM9_ESM.xlsx]

## Sheet: Feuil1
Supplementary Data 7: Plasmids used in this study.
pAG413GAL-ccdB-EGFP	S. cerevisiae Advanced Gateway Destination Vectors (Plasmid #14189: addgene)	Invitrogen
pDONR201	Donor vector for inserting an attB-flanked gene to generate an attL-containing entry vector in the Gateway® system.	Invitrogen
pAG413GAL-ccdB	S. cerevisiae Advanced Gateway Destination Vectors (Plasmid #14141: addgene)	Invitrogen
pGAR-KKED-GFP	C-terminal domain (392 to end) was cloned in a centromeric plasmid (ADE2) allowing its expresion associated to GFP under the control of GAR1 promoter	This study	Fig 4A, S4A, S4B, 4B, 4C, 4D, 4E, 4I 5E, 6F, 6E
pGAR-GFP	GFP was cloned in a centromeric plasmid (ADE2) allowing its expresion under the control of GAR1 promoter	This study	Fig 4A, S4A, S4B, 4B, 4C, 4D, 4E, 4I 5E
pZUT3 pGAR-GAR1-GFP	Plasmid allowing expression of Gar1 fused to GFP at its C-terminal end under the control of its own promoter	Trumtel et al. 2000 PMID: 10848637	Fig 7B, 7C
pUN100-mCherry-NOP1	Plasmid allowing expression of Nop1 fused to mCherry at its N-terminal end under the control of its own promoter	gift from Ed Hurt	Fig S4A, S4B, 7D, S3A, S3B, S4A, S6F, S6H
pDK10565	pCUP111-TurboID-(GA)5-CBF5(392-483) [YCplac111 backbone, CEN, LEU2, PCUP1, TADH1, N-terminal TurboID, (GA)5 linker]	This study	Fig 4G, 4H
pDK9934	pCUP111-SV40NLS-TurboID-(GA)5-yEGFP [YCplac111 backbone, CEN, LEU2, PCUP1, TADH1, SV40 NLS, N-terminal TurboID, (GA)5 linker, yEGFP] // this is the plasmid that was used for the control experiment!	This study	Fig 4G, 4H
pDK2482	pG4ADHAN111 [YCplac111 backbone, CEN, LEU2, PADH1, TADH1, N-terminal Gal4AD]	Pausch et al. 2015; PMID: 26112308)	Fig 5B
pDK6124	pGAG4ADC111-PXR1 [YCplac111 backbone, CEN, LEU2, PADH1, TADH1, C-terminal (GA)5-Gal4AD]	This study	5C
pDK6130	pGAG4ADC111-PXR1(1-149) [YCplac111 backbone, CEN, LEU2, PADH1, TADH1, C-terminal (GA)5-Gal4AD]	This study	5C
pDK6127	pGAG4ADC111-PXR1(149-271) [YCplac111 backbone, CEN, LEU2, PADH1, TADH1, C-terminal (GA)5-Gal4AD]	This study	5C
pDK7909	pGAG4ADC111-PXR1(172-213) [YCplac111 backbone, CEN, LEU2, PADH1, TADH1, C-terminal (GA)5-Gal4AD]	This study	5C
pDK7916	pGAG4BDC22-PXR1(172-213) [YCplac22 backbone, CEN, TRP1, PADH1, TADH1, C-terminal (GA)5-Gal4BD]	This study	5C, S5B
pDK10563	pG4ADHAN111-CBF5(433-483) [YCplac111 backbone, CEN, LEU2, PADH1, TADH1, N-terminal Gal4AD]	This study	Fig S45B, 5C
pDK10560	pG4BDN22-CBF5(433-483) [YCplac22 backbone, CEN, TRP1, PADH1, TADH1, N-terminal Gal4BD]	This study	Fig 5C, S5B
pDK10913	pG4ADHAN111-NOP56(441-504) [YCplac111 backbone, CEN, LEU2, PADH1, TADH1, N-terminal Gal4AD]	This study	Fig S5B, 5C
pDK10965	pG4BDN22-NOP56 [YCplac22 backbone, CEN, TRP1, PADH1, TADH1, N-terminal Gal4BD]	This study	Fig S5A
pAM196	pG4BDN22-NOP56(1-442) [YCplac22 backbone, CEN, TRP1, PADH1, TADH1, N-terminal Gal4BD]	This study	Fig S5A
pDK10905	pG4BDN22-NOP56(441-504) [YCplac22 backbone, CEN, TRP1, PADH1, TADH1, N-terminal Gal4BD]	This study	Fig 5C, S5B
pDK10916	pG4ADHAN111-NOP58(451-511) [YCplac111 backbone, CEN, LEU2, PADH1, TADH1, N-terminal Gal4AD]	This study	Fig 5C, S5B
pDK10995	pG4BDN22-NOP58 [YCplac22 backbone, CEN, TRP1, PADH1, TADH1, N-terminal Gal4BD]	This study	Fig S5B,
pAM168	pG4BDN22-NOP58(1-450) [YCplac22 backbone, CEN, TRP1, PADH1, TADH1, N-terminal Gal4BD]	This study	Fig S5B,
pDK10908	pG4BDN22-NOP58(451-511) [YCplac22 backbone, CEN, TRP1, PADH1, TADH1, N-terminal Gal4BD]	This study	Fig S5C, S5B
pDK10910	pG4BDN22-RPA34(183-233) [YCplac22 backbone, CEN, TRP1, PADH1, TADH1, N-terminal Gal4BD]	This study	Fig 5B
