# Supplementary material for: The dual life of disordered lysine-rich domains of snoRNPs in rRNA modification and nucleolar compaction
Source: Nat Commun. 2024 Oct 31;15:9415. doi: 10.1038/s41467-024-53805-1 (PMC11528048; doi:10.1038/s41467-024-53805-1)
Supplement: Supplementary file 10 — Supplementary Data 8 [file 41467_2024_53805_MOESM10_ESM.xlsx]

## Sheet: Feuil1
Supplementary Data 8: Primers used in this study.
name	sequence
NOP56_ΔKK_F3	AATTAGCCATTCAAGAAGCCATGGAACTTTATAACAAAGATAAACCAGCTtgaggcgcgccacttctaaa
NOP56_R1	GGATATACTTTATTTCGATTCATTGTTCCTTTTAATCCTTACTTTTCgaattcgagctcgtttaaac
NOP58_ΔKK_F3	CTGAAGCTAGGGCCTACAATGCAGATGCTGATACCGCAAAGGCTGCTTCTtgaggcgcgccacttctaaa
NOP58_R1	CTTTTCCTTCTTAGCTTTTTTAGAATCCTTGGAATCTTCATCATCGTCTCgaattcgagctcgtttaaac
TMA23_ΔKK_F3	GTAAAGGGAAGAAGAGAAGAAGGCGTGATGAAGATGATAACAAGGTCAAGtgaggcgcgccacttctaaa
TMA23_R1	GGATTTTTTATGCTTCGATTTATCACCTTCATCGCTGCTATGCTTACgaattcgagctcgtttaaac
RPA34_ΔKK_F3	ATTTTGCTACTGGTTATGATGCCGAAGATTTCCATGTGGCTGAGGAAGTTtgaggcgcgccacttctaaa
RPA34_R1	AAATGCACATTTTTATCTTATGTTACACACAGTTATACGCACATACGCATGAATTCGAGCTCGTTTAAAC
CFB5_ΔKK_F3	ATGTTCCATTAGACAATGCTGAACAGTCAACTTCTAGCTCTCAGGAAACTtgaggcgcgccacttctaaa
CFB5_R1	TGAAAAAAAGAAAGCTGTTAAATATATAGGATGAGATGGAGTGATGAGAAGAATTCGAGCTCGTTTAAAC
PXR1_ΔKK_F3	CAAGCACGTGGGATCCAAAGACTCACAAGTTAAGAAATTACTCCAACGCGtgaggcgcgccacttctaaa
PXR1_R1	GCGTGTGCAGACTGGCCAGCTGCTCACACAATGAAACGCAATGGAATGTgaattcgagctcgtttaaac
NOP56_ΔKK_F2	AATTAGCCATTCAAGAAGCCATGGAACTTTATAACAAAGATAAACCAGCTcggatccccgggttaattaa
NOP58_ΔKK_F2	CTGAAGCTAGGGCCTACAATGCAGATGCTGATACCGCAAAGGCTGCTTCTcggatccccgggttaattaa
TMA23_ΔKK_F2	GTAAAGGGAAGAAGAGAAGAAGGCGTGATGAAGATGATAACAAGGTCAAGcggatccccgggttaattaa
RPA34_ΔKK_F2	ATTTTGCTACTGGTTATGATGCCGAAGATTTCCATGTGGCTGAGGAAGTTcggatccccgggttaattaa
CFB5_ΔKK_F2	ATGTTCCATTAGACAATGCTGAACAGTCAACTTCTAGCTCTCAGGAAACTcggatccccgggttaattaa
PXR1_ΔKK_F2	CAAGCACGTGGGATCCAAAGACTCACAAGTTAAGAAATTACTCCAACGCGcggatccccgggttaattaa
CBF5_F2	ATGTTCCATTAGACAATGCTGAACAGTCAACTTCTAGCTCTCAGGAAACTCGGATCCCCGGGTTAATTAA
RPA34_F2	AGAAGAGGGAGAAGAAGGATAAAAAGGATAAGAAAAAGAAACATAGAGATCGGATCCCCGGGTTAATTAA
NOP56_F2	GATAAAAAGGAAAAGAAGGATAAAAAGAAGAAAAGTAAGGATcggatccccgggttaattaa
Attb1_IDR_Cbf5	ggggacaagtttgtacaaaaaagcaggcttaATGGAACAGTCAACTTCTAGCTCTCAGG
Attb2_end_Cbf5	ggggaccactttgtacaagaaagctgggtgTTTCTTAGATTTCTTAGATTTC
Net1_eGFP_S2	AGAAGCCAAGTGGTGGATTTGCATCATTAATAAAAGATTTCAAGAAAAAAcggatccccgggttaattaa
Net1_eGFP_F2	AGAAGCCAAGTGGTGGATTTGCATCATTAATAAAAGATTTCAAGAAAAAAggtgacggtgctggttta
Net1_eGFP_R1	GCTTGATTATTTTTTTTTACTAGCTTTCTGTGACGTGTATTCTACTGAGACtcgatgaattcgagctcg
qPCR_rDNA_NTS2_FW	GCAGTATTGAGACCATGAGAGTAGCA
qPCR_rDNA_NTS2_RV	CCAAATGTAAAATGGCCTATCG
qPCR_rDNA_18S_FW	AACAAAATAGAACCAAACGTCCTATTC
qPCR_rDNA_18S_RV	GCGAACCAGGACTTTTACTTTGA
qPCR_rDNA_25S_FW	CACGTTCAATTAAGTAACAAGGACTTCT
qPCR_rDNA_25S_RV	TATGAGGTAAAGCGAATGATTAGAGG
Northern blot probe 20S.3	TTAAGCGCAGGCCCGGCTGG
Northern blot probe 23S.1	GATTGCTCGAATGCCCAAAG
Northern blot probe rRNA2.1	GGCCAGCAATTTCAAGTTA
INS_mutKKE	ATGTTCCATTAGACAATGCTGAACAGTCAACTTCTAGCTCTCAGGAAACTggagcaggggctaataataac
INS_IDR-Enp1	ATGTTCCATTAGACAATGCTGAACAGTCAACTTCTAGCTCTCAGGAAACTgaggaagatggatacatagac
ENP_IF_For	CGGATCCCCGGGTTAAATGAGGAAGACGGATACATAGACA
ENP_IF_Rev	TCTCCTTTACTGTTACCAGCTAATCCATCTGATTTCTT
MutKKE_IF_For	CGGATCCCCGGGTTAGGAGCAGGGGCTAATAATAACATGA
MutKKE_IF_Rev	TCTCCTTTACTGTTACCTAAAATAGCTCCAGCTCCTGCA
