# Supplementary material for: The dual life of disordered lysine-rich domains of snoRNPs in rRNA modification and nucleolar compaction
Source: Nat Commun. 2024 Oct 31;15:9415. doi: 10.1038/s41467-024-53805-1 (PMC11528048; doi:10.1038/s41467-024-53805-1)
Supplement: Supplementary file 11 — Supplementary Data 9 [file 41467_2024_53805_MOESM11_ESM.xlsx]

## Sheet: Feuil1
Supplementary Data 9 : List of each protein detected and its associated peptide count, sequence coverage, intensity and iBaq value in the purification of biotinylated proteins from cells expressing the BirA-KKE or cells expressing the NLS-BirA-GFP bait.
Unique peptides The total number of unique peptides associated with the protein group (i.e. these peptides are not shared with another protein group).
Sequence coverage [%] Percentage of the sequence that is covered by the identified peptides of the best protein sequence contained in the group.
Intensity : intensities are the sums of all individual peptide intensities belonging to a particular protein group. Unique and razor peptide intensities are used as default.
iBAQ (intensity Based Absolute Quantification): these are the (raw) intensities divided by the number of theoretical peptides.
Protein IDs	Protein names	Gene names	Peptides	Razor + unique peptides	Unique peptides	Sequence coverage [%]	Unique + razor sequence coverage [%]	Mol. weight [kDa]	Intensity 10565 TurboID-KKE/D	Intensity 9934 NLS-TurboID-yEGFP	iBAQ 10565 TurboID-KKE/D	iBAQ 9934 NLS-TurboID-yEGFP
Q00955	Acetyl-CoA carboxylase;Biotin carboxylase	ACC1	187	187	182	80.4	80.4	250.35	57540001792	191809994752	453070016	1510300032
P46672	tRNA-aminoacylation cofactor ARC1	ARC1	46	46	46	82.4	82.4	42.083	29174999040	93587996672	1215600000	3899500032
P32327	Pyruvate carboxylase 2	PYC2	79	79	38	71.1	71.1	130.17	25994000384	126109999104	472630016	2292800000
P46655	Glutamate--tRNA ligase, cytoplasmic	GUS1	62	62	62	71.3	71.3	80.842	11744000000	41314000896	260980000	918089984
P06709	Bifunctional ligase/repressor BirA	birA	32	32	32	84.8	84.8	37.409	2809700096	28643000320	156090000	1591299968
P02994	Elongation factor 1-alpha	TEF1	31	31	31	68.8	68.8	50.032	2592100096	9890100224	117820000	449550016
P32634	Negative regulator of sporulation PMD1	PMD1	2	2	2	3	3	195.38	926680000	1202800000	11032000	14319000
P11633	Non-histone chromosomal protein 6B	NHP6B	3	3	3	32.3	32.3	11.476	2544700	5811000	636170	1452700
P40509	Coatomer subunit epsilon	SEC28	16	16	16	71.6	71.6	33.829	2484600064	11059000320	177470000	789960000
P11154	Pyruvate carboxylase 1	PYC1	72	31	31	67.8	34.7	130.1	2321700096	13313999872	42995000	246550000
P06169;P26263;P16467;Q07471	Pyruvate decarboxylase isozyme 1	PDC1	31	31	31	75.7	75.7	61.495	2060099968	6090399744	73574000	217510000
Q12499	Nucleolar protein 58	NOP58	24	23	23	56.8	56.8	56.956	1347200000	1412000000	49897000	52295000
P14020	Dolichol-phosphate mannosyltransferase	DPM1	10	10	10	52.8	52.8	30.362	1032000000	933009984	68799000	62201000
P06208;Q12166	2-isopropylmalate synthase	LEU4	9	9	9	15.8	15.8	68.408	371710016	290569984	12390000	9685800
P32528	Urea amidolyase;Urea carboxylase;Allophanate hydrolase	DUR1,2	86	86	86	56.8	56.8	201.83	1252000000	7483400192	12907000	77149000
P00549;P52489	Pyruvate kinase 1	CDC19	37	37	37	73.8	73.8	54.544	577600000	1979200000	20629000	70685000
P10591	Heat shock protein SSA1	SSA1	38	38	10	66.5	66.5	69.656	507280000	1872800000	14494000	53509000
P16521	Elongation factor 3A	YEF3	56	56	44	58	58	115.94	629089984	3101900032	12839000	63305000
P00330;P00331	Alcohol dehydrogenase 1	ADH1	19	19	16	64.4	64.4	36.849	349960000	1533500032	20586000	90204000
P00359	Glyceraldehyde-3-phosphate dehydrogenase 3	TDH3	20	20	6	70.5	70.5	35.746	152790000	679310016	7639600	33965000
P60010	Actin	ACT1	19	19	19	62.1	62.1	41.689	592209984	2124700032	29611000	106240000
P53622	Coatomer subunit alpha	COP1	59	59	59	59.3	59.3	135.61	718049984	5115299840	11968000	85255000
P32324	Elongation factor 2	EFT1	50	50	50	74	74	93.288	304740000	1165699968	6624800	25341000
P00560	Phosphoglycerate kinase	PGK1	31	31	31	74.3	74.3	44.738	149600000	489750016	5540700	18139000
P10964	DNA-directed RNA polymerase I subunit RPA190	RPA190	49	49	48	37.5	37.5	186.43	779369984	3504900096	8291200	37286000
P00925	Enolase 2	ENO2	30	30	15	79.6	79.6	46.914	83346000	454590016	4167300	22729000
P07259	Protein URA2;Glutamine-dependent carbamoyl-phosphate synthase;Aspartate carbamoyltransferase	URA2	98	98	97	50.9	50.9	245.04	399940000	1569799936	3251500	12763000
P41277;P40106	Glycerol-1-phosphate phosphohydrolase 1	GPP1	19	19	19	74.8	74.8	27.947	232820000	721520000	15521000	48102000
P47035	Nucleolar protein NET1	NET1	80	80	80	58	58	128.53	1962700032	4657900032	31154000	73935000
Q12460	Nucleolar protein 56	NOP56	33	33	32	71.6	71.6	56.863	402460000	335209984	14374000	11972000
P05030;P19657	Plasma membrane ATPase 1;Plasma membrane ATPase 2	PMA1;PMA2	38	38	38	46	46	99.618	479750016	1719399936	15992000	57313000
P32911	Eukaryotic translation initiation factor eIF-1	SUI1	12	12	12	79.6	79.6	12.312	275649984	1012300032	45941000	168720000
P32499	Nucleoporin NUP2	NUP2	45	45	45	70.4	70.4	77.88	1175100032	3190200064	26707000	72504000
P46669	DNA-directed RNA polymerase I subunit RPA43	RPA43	16	16	16	49.7	49.7	36.224	511080000	1694099968	36506000	121010000
P05759	Ubiquitin-40S ribosomal protein S31;Ubiquitin;40S ribosomal protein S31	RPS31	5	5	5	44.7	44.7	8.6773	262000000	283880000	131000000	141940000
P47006	DNA-directed RNA polymerase I subunit RPA34	RPA34	18	18	18	47.6	47.6	26.875	276649984	212220000	25150000	19292000
P06168	Ketol-acid reductoisomerase, mitochondrial	ILV5	16	16	16	56.7	56.7	44.368	184090000	968009984	9688700	50948000
P23301;P19211	Eukaryotic translation initiation factor 5A-1	HYP2	10	10	10	63.7	63.7	17.114	253230000	662449984	31654000	82806000
P11484	Heat shock protein SSB1	SSB1	29	29	2	53.7	53.7	66.601	121740000	430590016	4058000	14353000
P14540	Fructose-bisphosphate aldolase	FBA1	15	15	15	66	66	39.62	60819000	231280000	3801200	14455000
P49089	Asparagine synthetase [glutamine-hydrolyzing] 1	ASN1	33	33	26	62.8	62.8	64.47	446569984	1404600064	15949000	50163000
P38427	Trehalose synthase complex regulatory subunit TSL1	TSL1	5	5	5	5.2	5.2	123.02	167970000	363420000	3359300	7268300
P20676	Nucleoporin NUP1	NUP1	42	42	42	43.7	43.7	113.58	268010000	2165900032	5360300	43317000
Q04693	Pre-mRNA-splicing factor RSE1	RSE1	2	2	2	2.5	2.5	153.78	191550000	111450000	2660400	1548000
P17106	Centromere-binding protein 1	CBF1	31	31	31	71.5	71.5	39.387	1196600064	2482200064	62977000	130640000
P39954	Adenosylhomocysteinase	SAH1	25	25	25	59.2	59.2	49.125	119270000	537849984	6277400	28308000
P07258	Carbamoyl-phosphate synthase arginine-specific small chain	CPA1	23	23	23	66.9	66.9	45.361	141830000	1296000000	6754000	61714000
P25373	Glutaredoxin-1	GRX1	9	9	9	86.4	86.4	12.38	110810000	125020000	13852000	15627000
P07264	3-isopropylmalate dehydratase	LEU1	37	37	37	53.8	53.8	85.793	329220000	865609984	8230500	21640000
P04840	Mitochondrial outer membrane protein porin 1	POR1	15	15	15	60.8	60.8	30.428	118990000	298830016	7436700	18677000
P14126	60S ribosomal protein L3	RPL3	17	17	17	41.6	41.6	43.757	207610000	757910016	10380000	37896000
P41940	Mannose-1-phosphate guanyltransferase	PSA1	17	17	17	57.3	57.3	39.565	168010000	606040000	7636600	27547000
P37291	Serine hydroxymethyltransferase, cytosolic	SHM2	27	27	26	58.6	58.6	52.218	154270000	537089984	5713600	19892000
P0CX40;P0CX39	40S ribosomal protein S8-B;40S ribosomal protein S8-A	RPS8B;RPS8A	9	9	9	49.5	49.5	22.489	145020000	341100000	18127000	42637000
P54115	Magnesium-activated aldehyde dehydrogenase, cytosolic	ALD6	26	26	26	52	52	54.414	215250000	684870016	7687700	24459000
P10664	60S ribosomal protein L4-A	RPL4A	15	15	2	52.5	52.5	39.092	106930000	444540000	5940600	24697000
P39730	Eukaryotic translation initiation factor 5B	FUN12	26	26	26	34.3	34.3	112.27	48150000	397590016	1203700	9939600
P09938	Ribonucleoside-diphosphate reductase small chain 1	RNR2	26	26	26	67.2	67.2	46.147	934009984	1698000000	49159000	89367000
P15646	rRNA 2-O-methyltransferase fibrillarin	NOP1	12	12	12	37.3	37.3	34.465	81532000	115940000	5095800	7246100
P27476	Nuclear localization sequence-binding protein	NSR1	22	22	22	45.9	45.9	44.535	222370000	120470000	11118000	6023400
P07149	Fatty acid synthase subunit beta;3-hydroxyacyl-[acyl-carrier-protein] dehydratase;Enoyl-[acyl-carrier-protein] reductase [NADH];[Acyl-carrier-protein] acetyltransferase;[Acyl-carrier-protein] malonyltransferase;S-acyl fatty acid synthase thioesterase	FAS1	59	59	59	41	41	228.69	102350000	433840000	993640	4212100
P0CX36;P0CX35	40S ribosomal protein S4-B;40S ribosomal protein S4-A	RPS4B;RPS4A	15	15	15	38.7	38.7	29.41	69875000	310800000	4367200	19425000
P19097	Fatty acid synthase subunit alpha;Acyl carrier;3-oxoacyl-[acyl-carrier-protein] reductase;3-oxoacyl-[acyl-carrier-protein] synthase	FAS2	61	61	61	43.5	43.5	206.94	57290000	387580000	550870	3726800
P16861	ATP-dependent 6-phosphofructokinase subunit alpha	PFK1	40	40	39	52.6	52.6	107.97	93754000	441110016	1736200	8168700
P52910;Q01574	Acetyl-coenzyme A synthetase 2	ACS2	24	24	24	46.6	46.6	75.491	88318000	294540000	2676300	8925400
P00942	Triosephosphate isomerase	TPI1	12	12	12	55.6	55.6	26.795	4125300	66897000	343780	5574700
P14832	Peptidyl-prolyl cis-trans isomerase	CPR1	8	8	8	60.5	60.5	17.39	26935000	85903000	3366900	10738000
P38720;P53319	6-phosphogluconate dehydrogenase, decarboxylating 1	GND1	25	25	25	62.6	62.6	53.543	132210000	438720000	4721800	15669000
Q03161	Glucose-6-phosphate 1-epimerase	YMR099C	17	17	17	69	69	33.955	163690000	333049984	7794600	15860000
P41805	60S ribosomal protein L10	RPL10	16	16	16	58.8	58.8	25.361	96291000	717219968	8753800	65202000
P00950	Phosphoglycerate mutase 1	GPM1	12	12	12	63.2	63.2	27.608	31047000	103390000	2217600	7385300
P0CG63	Polyubiquitin;Ubiquitin	UBI4	4	4	4	61	61	8.6708	81510000	186950000	20377000	46737000
P35691	Translationally-controlled tumor protein homolog	TMA19	7	7	7	38.9	38.9	18.741	14540000	35776000	1817500	4471900
P19358	S-adenosylmethionine synthase 2	SAM2	18	18	10	46.4	46.4	42.255	46378000	184350000	2318900	9217700
P0CX38;P0CX37	40S ribosomal protein S6-B;40S ribosomal protein S6-A	RPS6B;RPS6A	11	11	11	47	47	26.996	71299000	344150016	8912400	43018000
P32835;P32836	GTP-binding nuclear protein GSP1/CNR1;GTP-binding nuclear protein GSP2/CNR2	GSP1;GSP2	9	9	9	48.4	48.4	24.81	82120000	281830016	7465400	25621000
P38697;P39567;O42831	Inosine-5-monophosphate dehydrogenase 2	IMD2	18	18	10	44	44	56.529	76900000	414310016	3661900	19729000
P23248	40S ribosomal protein S1-B	RPS1B	16	16	4	58.8	58.8	28.812	86262000	412340000	5074200	24255000
P32589;P32590	Heat shock protein homolog SSE1	SSE1	23	23	23	43.4	43.4	77.365	96070000	331280000	2596500	8953600
P13856	Ras-related protein RSR1	RSR1	3	3	3	11.8	11.8	30.39	33440000	237670000	1760000	12509000
P14127;P02407	40S ribosomal protein S17-B;40S ribosomal protein S17-A	RPS17B;RPS17A	9	9	9	54.4	54.4	15.803	57984000	138230000	9664000	23039000
P27692	Transcription elongation factor SPT5	SPT5	39	39	39	41.1	41.1	115.65	431080000	684510016	8797500	13970000
P38712	ATP-dependent rRNA helicase RRP3	RRP3	7	7	7	17.6	17.6	55.968	35862000	34603000	1280800	1235800
P02406	60S ribosomal protein L28	RPL28	9	9	9	49	49	16.721	67773000	108860000	7530300	12096000
P04147	Polyadenylate-binding protein, cytoplasmic and nuclear	PAB1	27	27	27	52.3	52.3	64.343	39969000	277670016	1249000	8677300
P07244	Bifunctional purine biosynthetic protein ADE5,7;Phosphoribosylamine--glycine ligase;Phosphoribosylformylglycinamidine cyclo-ligase	ADE5,7	25	25	25	50.7	50.7	86.067	79752000	253130000	1993800	6328200
P04173	3-isopropylmalate dehydrogenase	LEU2	18	18	18	58.5	58.5	38.952	66985000	261720000	3189800	12463000
P05750	40S ribosomal protein S3	RPS3	14	14	14	65	65	26.502	35358000	159960000	2209900	9997600
P18239;P18238	ADP,ATP carrier protein 2	PET9	16	16	15	43.1	43.1	34.426	108370000	389440000	5703700	20497000
Q05506	Arginine--tRNA ligase, cytoplasmic	YDR341C	32	32	31	56.7	56.7	69.524	62447000	196930000	1486800	4688800
P38219	Obg-like ATPase 1	OLA1	22	22	22	63.5	63.5	44.174	106590000	395020000	4441200	16459000
P36008	Elongation factor 1-gamma 2	TEF4	14	14	12	39.1	39.1	46.52	57653000	219080000	2506600	9525100
P0C2I2;P0C2J0;Q04670;Q12414;Q04711;Q03612;Q03434;Q92393;Q12273;Q03855;P47100;P0C2I9;P0C2I7;P0C2I5;Q12269;Q07793;Q99231;Q12141;P47098;P0C2I3;O13535;Q12316;Q12088;Q03619;P0C2J1;Q12193;P0C2I6;Q99337;O13527;Q12217;Q03856;P0CX69;P0CX68;P0CX67;P0CX66;P0CX65;P0CX60;P0CX59;P0C2I4;Q12441;Q6Q5H1;Q12485;Q12085;Q04706;P47099;P0CX76;P0CX75;P0CX74;P0CX73;P0CX72;P0CX71;P0CX70;P0CX58;P0CX57;P0C2I8;O74302;Q92392;…	Transposon Ty1-DR5 Gag-Pol polyprotein;Capsid protein;Ty1 protease;Integrase;Reverse transcriptase/ribonuclease H;Transposon Ty1-PR2 Gag-Pol polyprotein;Capsid protein;Ty1 protease;Integrase;Reverse transcriptase/ribonuclease H;Transposon Ty1-MR2 Gag-Pol polyprotein;Capsid protein;Ty1 protease;Integrase;Reverse transcriptase/ribonuclease H;Transposon Ty1-PL Gag-Pol polyprotein;Capsid protein;Ty1 …	TY1B-DR5;TY1B-PR2;TY1B-MR2;TY1B-PL;TY1B-ML1;TY1B-ER1;TY1B-ML2;TY1B-OR;TY1B-OL;TY1B-DR1;TY1B-JR2;TY1B-PR1;TY1B-LR4;TY1B-LR2;TY1B-GR2;TY1B-DR4;TY1B-DR3;TY1B-GR1;TY1B-JR1;TY1B-DR6;TY1B-H;TY1B-GR3;TY1B-LR1;TY1B-ER2;TY1B-PR3;TY1B-BR;TY1B-LR3;TY1B-NL2;TY1B-A	39	39	15	31.9	31.9	198.52	91022000	444129984	1246900	6083900
P38792	Exosome complex component RRP4	RRP4	3	3	3	12	12	39.427	28606000	76142000	1589200	4230100
P16140	V-type proton ATPase subunit B	VMA2	25	25	25	61.7	61.7	57.749	83307000	244060000	2872700	8416000
P07278	cAMP-dependent protein kinase regulatory subunit	BCY1	18	18	18	57.5	57.5	47.218	239130000	364310016	9963700	15180000
P0CX50;P0CX49	60S ribosomal protein L18-B;60S ribosomal protein L18-A	RPL18B;RPL18A	5	5	5	28	28	20.563	54024000	172390000	4911300	15672000
P05748;P54780	60S ribosomal protein L15-A;60S ribosomal protein L15-B	RPL15A;RPL15B	8	8	8	36.8	36.8	24.422	57750000	349609984	7218800	43702000
P38625	GMP synthase [glutamine-hydrolyzing]	GUA1	19	19	19	43.8	43.8	58.482	66913000	193410000	2027700	5860800
P33322	H/ACA ribonucleoprotein complex subunit 4	CBF5	37	37	37	74.1	74.1	54.704	130800000	63347000	5450200	2639400
P10592	Heat shock protein SSA2	SSA2	37	10	8	63.7	19.1	69.469	113910000	449489984	3164100	12486000
P09436	Isoleucine--tRNA ligase, cytoplasmic	ILS1	43	43	43	49.3	49.3	122.98	89918000	324249984	1450300	5229800
P04449	60S ribosomal protein L24-A	RPL24A	7	7	2	27.7	27.7	17.613	52118000	151730000	10424000	30346000
P25582	27S pre-rRNA (guanosine(2922)-2-O)-methyltransferase	SPB1	34	34	34	44.2	44.2	96.484	333510016	733500032	9809200	21574000
P06634;P24784	ATP-dependent RNA helicase DED1	DED1	26	26	25	53	53	65.552	35663000	296960000	1080700	8998900
Q12363	Transcriptional modulator WTM1	WTM1	8	8	8	22	22	48.382	38250000	71582000	1912500	3579100
P25294	Protein SIS1	SIS1	5	5	5	17.9	17.9	37.59	38466000	34422000	2747500	2458700
P26783	40S ribosomal protein S5	RPS5	12	12	12	52	52	25.038	26509000	97759000	2409900	8887200
P32502	Translation initiation factor eIF-2B subunit beta	GCD7	2	2	2	6.8	6.8	42.569	35611000	94355000	1874200	4966100
O43137	Uncharacterized protein YBR085C-A	YBR085C-A	5	5	5	38.8	38.8	9.4044	83841000	135130000	16768000	27025000
P21538	DNA-binding protein REB1	REB1	28	28	26	39.9	39.9	91.873	464480000	1265200000	12554000	34195000
P08566	Pentafunctional AROM polypeptide;3-dehydroquinate synthase;3-phosphoshikimate 1-carboxyvinyltransferase;Shikimate kinase;3-dehydroquinate dehydratase;Shikimate dehydrogenase	ARO1	40	40	40	34	34	174.75	52213000	244590000	636740	2982900
Q12680	Glutamate synthase [NADH]	GLT1	26	26	26	15.3	15.3	238.1	24854000	89995000	236700	857100
P22943	12 kDa heat shock protein	HSP12	11	11	11	84.4	84.4	11.693	166970000	287689984	23853000	41098000
Q12122	Homocitrate synthase, mitochondrial	LYS21	25	25	7	70	70	48.594	198900000	384380000	8647800	16712000
Q03868	Sporulation-specific protein 71	SPO71	1	1	1	1	1	145.18	30412000	0	440750	0
P39676	Flavohemoprotein	YHB1	14	14	14	52.1	52.1	44.646	25345000	109970000	1408000	6109300
P16862	ATP-dependent 6-phosphofructokinase subunit beta	PFK2	23	22	22	36.5	35.6	104.62	55420000	257330000	1231500	5718500
Q02725	Vacuolar transporter chaperone 3	VTC3	5	5	4	6.3	6.3	96.552	591920	7870200	12868	171090
P0CX48;P0CX47	40S ribosomal protein S11-B;40S ribosomal protein S11-A	RPS11B;RPS11A	9	9	9	50	50	17.749	108460000	423420000	10846000	42342000
P11076	ADP-ribosylation factor 1	ARF1	9	9	3	64.6	64.6	20.529	39230000	155100000	3566400	14100000
P38853	Kelch repeat-containing protein 1	KEL1	2	2	2	2.3	2.3	131.09	60336000	0	849810	0
P06367;P39516	40S ribosomal protein S14-A;40S ribosomal protein S14-B	RPS14A;RPS14B	12	12	12	73	73	14.536	42152000	221200000	6021700	31600000
P31539	Heat shock protein 104	HSP104	34	34	34	44.9	44.9	102.03	57649000	257050000	1108600	4943200
P10081	ATP-dependent RNA helicase eIF4A	TIF1	18	18	18	56.2	56.2	44.697	25293000	117400000	1204400	5590400
P15108	ATP-dependent molecular chaperone HSC82	HSC82	33	33	9	49.8	49.8	80.899	42965000	116690000	1161200	3153800
P39939;P39938	40S ribosomal protein S26-B;40S ribosomal protein S26-A	RPS26B;RPS26A	3	3	3	30.3	30.3	13.447	73104000	364529984	18276000	91133000
P04046	Amidophosphoribosyltransferase	ADE4	20	20	20	47.3	47.3	56.719	50304000	182080000	1676800	6069300
P20447	ATP-dependent RNA helicase DBP3	DBP3	26	26	26	54.5	54.5	58.826	130960000	92850000	5037100	3571200
P07283	Phosphomannomutase	SEC53	12	12	12	51.2	51.2	29.063	50331000	125950000	2960600	7408800
Q06408	Transaminated amino acid decarboxylase	ARO10	24	24	24	53.1	53.1	71.384	88069000	268110000	2516200	7660300
P40024	ABC transporter ATP-binding protein ARB1	ARB1	16	16	16	32.8	32.8	68.376	27933000	96035000	1074300	3693600
P05453	Eukaryotic peptide chain release factor GTP-binding subunit	SUP35	21	21	21	37.4	37.4	76.55	64799000	270590016	2160000	9019800
P15891	Actin-binding protein	ABP1	12	12	12	29.6	29.6	65.575	5761700	179790000	155720	4859300
P38711;P35997	40S ribosomal protein S27-B;40S ribosomal protein S27-A	RPS27B;RPS27A	4	4	4	46.3	46.3	8.8653	42016000	192470000	10504000	48117000
P25443	40S ribosomal protein S2	RPS2	12	12	12	63.8	63.8	27.449	36163000	199830000	2781800	15372000
P38631;Q04952	1,3-beta-glucan synthase component FKS1	FKS1	36	36	17	23.6	23.6	214.85	89758000	397800000	1229600	5449300
P37303	Low specificity L-threonine aldolase	GLY1	13	13	13	47.5	47.5	42.815	101440000	242970000	4611000	11044000
P32892	ATP-dependent RNA helicase DRS1	DRS1	21	21	21	30.3	30.3	84.842	56654000	87636000	1490900	2306200
P18562	Uracil phosphoribosyltransferase	FUR1	10	10	10	51.4	51.4	24.594	56535000	187480000	4038200	13391000
Q08972	[NU+] prion formation protein 1	NEW1	33	33	33	37.5	37.5	134.33	23811000	203220000	366320	3126500
P49723	Ribonucleoside-diphosphate reductase small chain 2	RNR4	18	18	18	56.8	56.8	40.054	181560000	374569984	9078000	18728000
P32497	Eukaryotic translation initiation factor 3 subunit C	NIP1	22	22	22	32.3	32.3	93.203	40095000	183600000	871620	3991300
Q12117	Protein MRH1	MRH1	4	4	3	14.7	14.7	36.19	51409000	124990000	5140900	12499000
P48582	Vacuolar-sorting protein BRO1	BRO1	26	26	26	38.5	38.5	97.275	2579900	148840000	48677	2808300
P06105	Protein SCP160	SCP160	51	51	51	46.3	46.3	134.81	29999000	388809984	416650	5400200
P34167	Eukaryotic translation initiation factor 4B	TIF3	25	25	25	55.7	55.7	48.521	5380300	267810000	192150	9564600
Q12458	Putative reductase 1	YPR1	13	13	12	53.2	53.2	34.755	34089000	97295000	1704500	4864800
P0CX56;P0CX55	40S ribosomal protein S18-B;40S ribosomal protein S18-A	RPS18B;RPS18A	8	8	8	58.9	58.9	17.037	31729000	132210000	3172900	13221000
P24783	ATP-dependent RNA helicase DBP2	DBP2	25	24	24	54.9	52.9	60.999	112780000	202440000	3889000	6980500
P40212;Q12690	60S ribosomal protein L13-B;60S ribosomal protein L13-A	RPL13B;RPL13A	10	10	10	46.7	46.7	22.525	14958000	64766000	1869800	8095800
P00931	Tryptophan synthase	TRP5	23	23	23	52.1	52.1	76.625	40752000	127130000	1044900	3259700
P04807	Hexokinase-2	HXK2	17	17	16	53.1	53.1	53.942	51224000	202550000	1897200	7501700
P07284	Serine--tRNA ligase, cytoplasmic	SES1	26	26	26	65.2	65.2	53.309	30455000	310480000	1171400	11941000
Q08971	Protein PBDC1 homolog	YPL225W	12	12	12	67.8	67.8	17.445	82269000	221250000	8226900	22125000
P14742	Glutamine--fructose-6-phosphate aminotransferase [isomerizing]	GFA1	30	30	30	50.5	50.5	80.046	53405000	325769984	1369400	8353100
P07342	Acetolactate synthase catalytic subunit, mitochondrial	ILV2	16	16	16	30.9	30.9	74.936	46879000	144390000	1420600	4375400
P0CX54;P0CX53	60S ribosomal protein L12-B;60S ribosomal protein L12-A	RPL12B;RPL12A	9	9	9	60	60	17.822	25554000	75312000	2839300	8368000
P07170	Adenylate kinase	ADK1	8	8	8	45	45	24.254	6322800	15803000	395180	987710
P0CX83;P0CX82	60S ribosomal protein L19-B;60S ribosomal protein L19-A	RPL19B;RPL19A	9	9	9	31.7	31.7	21.704	24531000	72156000	3504400	10308000
P38011	Guanine nucleotide-binding protein subunit beta-like protein	ASC1	12	12	12	57.1	57.1	34.805	24179000	84738000	1511200	5296100
P46654;P32905	40S ribosomal protein S0-B;40S ribosomal protein S0-A	RPS0B;RPS0A	8	8	8	52.4	52.4	27.962	11733000	59499000	977730	4958200
P19524	Myosin-2	MYO2	11	11	9	8.7	8.7	180.68	23281000	66351000	264560	753990
Q12213;P05737	60S ribosomal protein L7-B;60S ribosomal protein L7-A	RPL7B;RPL7A	15	15	15	60.2	60.2	27.696	32663000	197760000	2721900	16480000
P03965	Carbamoyl-phosphate synthase arginine-specific large chain	CPA2	29	28	28	33.2	32.1	123.91	40326000	175190000	707470	3073500
P32449	Phospho-2-dehydro-3-deoxyheptonate aldolase, tyrosine-inhibited	ARO4	13	13	13	49.7	49.7	39.749	94295000	215670000	6286300	14378000
P23615	Transcription elongation factor SPT6	SPT6	61	61	61	44.4	44.4	168.29	541150016	1061000000	7312900	14338000
P32481	Eukaryotic translation initiation factor 2 subunit gamma	GCD11	18	18	18	41	41	57.865	60120000	199230000	2404800	7969400
P53115	Putative DNA helicase INO80	INO80	22	22	22	19.9	19.9	171.45	28506000	75223000	459780	1213300
P38708	Putative proline--tRNA ligase YHR020W	YHR020W	23	23	23	44.2	44.2	77.385	68689000	271990016	1717200	6799700
P87262;P40525	60S ribosomal protein L34-A;60S ribosomal protein L34-B	RPL34A;RPL34B	2	2	2	20.7	20.7	13.639	51563000	156530000	10313000	31306000
P38754;P36105	60S ribosomal protein L14-B;60S ribosomal protein L14-A	RPL14B;RPL14A	7	7	7	44.2	44.2	15.153	30802000	156680000	3850300	19585000
P0CX85;P0CX84	60S ribosomal protein L35-B;60S ribosomal protein L35-A	RPL35B;RPL35A	7	7	7	31.7	31.7	13.909	17362000	57931000	4340400	14483000
P29453	60S ribosomal protein L8-B	RPL8B	14	14	3	49.2	49.2	28.111	42438000	268720000	2829200	17915000
Q3E834	Protein transport protein YOS1	YOS1	1	1	1	18.8	18.8	9.4362	28963000	32598000	5792700	6519600
P31373	Cystathionine gamma-lyase	CYS3	8	8	8	38.8	38.8	42.542	16710000	57912000	1044300	3619500
P28274	CTP synthase 1	URA7	22	22	20	45.8	45.8	64.71	55117000	181480000	1837200	6049400
Q3E757;P0C0W9	60S ribosomal protein L11-B;60S ribosomal protein L11-A	RPL11B;RPL11A	8	8	8	36.2	36.2	19.749	30494000	226010000	3388300	25112000
P26321	60S ribosomal protein L5	RPL5	9	9	9	59.6	59.6	33.714	12792000	71910000	1066000	5992500
Q02753	60S ribosomal protein L21-A	RPL21A	7	7	1	46.9	46.9	18.242	29063000	152420000	4151900	21774000
P05745;O14455	60S ribosomal protein L36-A;60S ribosomal protein L36-B	RPL36A;RPL36B	4	4	4	33	33	11.124	20298000	41387000	5074400	10347000
P0CX46;P0CX45	60S ribosomal protein L2-B;60S ribosomal protein L2-A	RPL2B;RPL2A	8	8	8	44.9	44.9	27.408	10418000	57055000	947130	5186800
P23641	Mitochondrial phosphate carrier protein;Mitochondrial phosphate carrier protein, N-terminally processed	MIR1	13	13	13	62.1	62.1	32.812	27716000	136910000	1732200	8557100
P38198	Protein STU1	STU1	39	39	39	31.9	31.9	174.18	125860000	318710016	1446600	3663300
P40989	1,3-beta-glucan synthase component GSC2	GSC2	22	3	3	13.2	2	216.99	20716000	5304300	279950	71680
P38061	60S ribosomal protein L32	RPL32	4	4	4	29.2	29.2	14.771	25984000	46302000	3248000	5787700
P38249	Eukaryotic translation initiation factor 3 subunit A	RPG1	15	15	15	17.1	17.1	110.34	13163000	97489000	219380	1624800
Q3E764	Translation machinery-associated protein 7	TMA7	7	7	7	45.3	45.3	6.9412	23818000	50248000	7939400	16749000
Q12754	Ribosomal RNA-processing protein 12	RRP12	39	39	39	46.6	46.6	137.51	124370000	222030000	2181900	3895300
P0CX42;P0CX41	60S ribosomal protein L23-B;60S ribosomal protein L23-A	RPL23B;RPL23A	5	5	5	43.1	43.1	14.473	26569000	150720000	2952100	16747000
P39705	Nucleoporin NUP60	NUP60	26	26	26	61.2	61.2	59.039	82868000	322000000	2762300	10733000
P19414	Aconitate hydratase, mitochondrial	ACO1	9	9	9	15.3	15.3	85.367	14718000	41929000	367950	1048200
Q04002	Sister chromatid cohesion protein 2	SCC2	3	3	3	4.1	4.1	171.1	4992500	0	64838	0
P33411	Pre-mRNA-splicing factor 18	PRP18	4	4	4	21.5	21.5	28.377	6358700	30520000	423910	2034700
P17255	V-type proton ATPase catalytic subunit A;Endonuclease PI-SceI	VMA1	29	29	29	28.9	28.9	118.64	40586000	229760000	654610	3705900
P0C2H7;P0C2H6	60S ribosomal protein L27-B;60S ribosomal protein L27-A	RPL27B;RPL27A	5	5	5	40.4	40.4	15.505	21403000	65182000	3567100	10864000
P20606	Small COPII coat GTPase SAR1	SAR1	7	7	7	53.2	53.2	21.45	11865000	19312000	912680	1485600
P51401	60S ribosomal protein L9-B	RPL9B	7	7	1	36.1	36.1	21.657	28603000	170410000	2860300	17041000
P80210	Adenylosuccinate synthetase	ADE12	15	15	15	43.6	43.6	48.279	33798000	128740000	1536300	5851800
P25367	[PIN+] prion protein RNQ1	RNQ1	4	4	4	15.6	15.6	42.579	31963000	39183000	3995400	4897800
P40563	Altered inheritance of mitochondria protein 21	AIM21	20	20	20	36.1	36.1	74.762	789010	343230016	20231	8800700
P05756	40S ribosomal protein S13	RPS13	7	7	7	46.4	46.4	17.029	10872000	28886000	1207900	3209500
Q3E7Y3;P0C0W1	40S ribosomal protein S22-B;40S ribosomal protein S22-A	RPS22B;RPS22A	4	4	4	36.2	36.2	14.626	27261000	110960000	3894500	15851000
P36026	Ubiquitin carboxyl-terminal hydrolase 11	UBP11	2	2	2	3.3	3.3	82.702	4015300	16746000	100380	418660
P38079	Protein YRO2	YRO2	3	2	2	9.9	5.8	38.719	21338000	42695000	1939900	3881400
P39720	Oleate-activated transcription factor 1	OAF1	6	6	6	6.7	6.7	118.89	4694200	7965000	93884	159300
P53221	60S ribosomal protein L26-B	RPL26B	10	10	2	48.8	48.8	14.235	9751100	48646000	1625200	8107600
Q07478	ATP-dependent RNA helicase SUB2	SUB2	19	19	19	54.7	54.7	50.308	127910000	278020000	6091100	13239000
P39522	Dihydroxy-acid dehydratase, mitochondrial	ILV3	14	14	14	34	34	62.86	17416000	40364000	622000	1441600
P47054	Nucleoporin NUP192	NUP192	6	6	6	4.9	4.9	191.53	15285000	19802000	191060	247530
Q12449	Hsp90 co-chaperone AHA1	AHA1	8	8	8	26	26	39.435	25614000	71363000	1506700	4197800
Q07551	NADPH-dependent alpha-keto amide reductase	YDL124W	8	8	8	38.5	38.5	35.56	10829000	17048000	541430	852420
Q03254	RNA polymerase II subunit A C-terminal domain phosphatase	FCP1	2	2	2	2.9	2.9	83.44	13881000	36643000	478660	1263600
P04710	ADP,ATP carrier protein 1	AAC1	3	2	2	7.4	3.6	34.12	21369000	44043000	1124700	2318100
P41807	V-type proton ATPase subunit H	VMA13	19	19	19	52.9	52.9	54.415	79061000	216470000	2823600	7731100
P40029	Peptide methionine sulfoxide reductase	MXR1	6	6	6	35.9	35.9	21.141	21081000	64640000	1916400	5876400
P13663	Aspartate-semialdehyde dehydrogenase	HOM2	13	13	13	40.8	40.8	39.543	14589000	53144000	729440	2657200
P00815	Histidine biosynthesis trifunctional protein;Phosphoribosyl-AMP cyclohydrolase;Phosphoribosyl-ATP pyrophosphohydrolase;Histidinol dehydrogenase	HIS4	21	21	21	34	34	87.72	19918000	105110000	569080	3003000
P04456	60S ribosomal protein L25	RPL25	5	5	5	43	43	15.757	12484000	23816000	2496900	4763100
Q12159	RNA annealing protein YRA1	YRA1	12	12	12	45.1	45.1	24.955	146990000	414630016	13363000	37694000
P25087	Sterol 24-C-methyltransferase	ERG6	16	16	16	42.8	42.8	43.43	21629000	104910000	983120	4768800
P08524	Farnesyl pyrophosphate synthase	ERG20	8	8	8	26.4	26.4	40.483	18372000	49144000	966970	2586500
Q01080	DNA-directed RNA polymerase I subunit RPA49	RPA49	8	8	8	29.2	29.2	46.65	26471000	10782000	1393200	567470
Q05785	Epsin-2	ENT2	12	12	10	26.8	26.8	71.806	73543000	209810000	3342900	9536600
P0CX24;P0CX23	60S ribosomal protein L20-B;60S ribosomal protein L20-A	RPL20B;RPL20A	9	9	9	49.4	49.4	20.437	5219500	42274000	652430	5284300
Q05022	rRNA biogenesis protein RRP5	RRP5	94	94	94	56	56	193.13	726880000	960840000	7651400	10114000
P36421	Tyrosine--tRNA ligase, cytoplasmic	TYS1	16	16	16	39.1	39.1	44.019	19866000	103460000	827740	4310700
Q99383	Nuclear polyadenylated RNA-binding protein 4	HRP1	10	10	10	28.5	28.5	59.649	152270000	241300000	8014500	12700000
P36094	Spindle pole body component SPC42	SPC42	3	3	3	7.4	7.4	42.271	14793000	47882000	672420	2176500
Q12017	Phosducin-like protein 2	PLP2	9	9	9	36	36	32.793	91696000	238670000	6549700	17048000
P14907	Nucleoporin NSP1	NSP1	22	22	22	45.4	45.4	86.515	14849000	287310016	371220	7182700
P02557	Tubulin beta chain	TUB2	13	13	13	33.9	33.9	50.922	29047000	56711000	1936500	3780700
P10961;P38889	Heat shock factor protein	HSF1	35	35	35	54.9	54.9	93.281	162290000	448320000	4057300	11208000
P38013	Peroxiredoxin type-2	AHP1	6	6	6	54	54	19.114	9048500	19437000	1005400	2159700
P32478;P46999	Cell wall mannoprotein HSP150	HSP150	6	6	4	32	32	41.059	3730000	14011000	286920	1077800
Q06698	Putative ATP-dependent RNA helicase YLR419W	YLR419W	2	2	2	2.1	2.1	163.04	1364000	26890000	19212	378730
P38891	Branched-chain-amino-acid aminotransferase, mitochondrial	BAT1	10	10	9	33.3	33.3	43.596	10850000	61794000	493170	2808800
Q08581	Kinetochore protein SLK19	SLK19	33	33	33	44.6	44.6	95.379	164340000	378900000	3222400	7429500
P41810	Coatomer subunit beta	SEC26	21	21	21	25.4	25.4	109.02	28490000	163380000	606180	3476200
P05740	60S ribosomal protein L17-A	RPL17A	6	6	1	41.3	41.3	20.549	14100000	58481000	2014400	8354400
P34730	Protein BMH2	BMH2	10	10	2	43.2	43.2	31.061	13195000	45359000	879670	3023900
P05374	Phosphatidylethanolamine N-methyltransferase	CHO2	6	6	6	8.7	8.7	101.2	31726000	26277000	705030	583930
P39081	Protein PCF11	PCF11	28	28	28	52.7	52.7	71.897	83959000	218890000	2269200	5915900
P26786	40S ribosomal protein S7-A	RPS7A	7	7	4	50	50	21.622	7533600	24601000	684870	2236400
Q01217	Protein ARG5,6, mitochondrial;N-acetyl-gamma-glutamyl-phosphate reductase;Acetylglutamate kinase	ARG5,6	16	16	16	21.7	21.7	94.868	28215000	108220000	575810	2208600
P00924	Enolase 1	ENO1	19	4	4	60.4	15.1	46.816	1868100	24885000	93403	1244300
P0CX44;P0CX43	60S ribosomal protein L1-B;60S ribosomal protein L1-A	RPL1B;RPL1A	11	11	11	48.8	48.8	24.485	38230000	244820000	4247700	27202000
P39744	Nucleolar complex protein 2	NOC2	38	38	38	54.6	54.6	81.6	483009984	980819968	11781000	23923000
P41920	Ran-specific GTPase-activating protein 1	YRB1	3	3	3	32.8	32.8	22.953	23076000	92718000	3846000	15453000
P38701	40S ribosomal protein S20	RPS20	4	4	4	38	38	13.907	4704900	13723000	588110	1715400
P26637	Leucine--tRNA ligase, cytoplasmic	CDC60	16	16	16	18.4	18.4	124.14	10616000	75481000	179930	1279300
P40069	Importin subunit beta-4	KAP123	19	19	19	22.9	22.9	122.6	25421000	103880000	488870	1997600
P39015	Suppressor protein STM1	STM1	3	3	3	17.9	17.9	29.995	7242400	45315000	603530	3776200
Q01448	Histone promoter control protein 2	HPC2	19	19	19	41.3	41.3	67.775	120430000	311040000	4817300	12441000
P39976	D-lactate dehydrogenase [cytochrome] 3	DLD3	17	17	17	46	46	55.224	10481000	59752000	419230	2390100
P07251	ATP synthase subunit alpha, mitochondrial	ATP1	15	15	15	30.1	30.1	58.607	4618200	35391000	153940	1179700
P22803	Thioredoxin-2	TRX2	5	5	4	58.7	58.7	11.204	32583000	40100000	4072800	5012500
P0CX26;P0CX25	60S ribosomal protein L43-B;60S ribosomal protein L43-A	RPL43B;RPL43A	5	5	5	43.5	43.5	10.091	30506000	131650000	7626500	32912000
P33442	40S ribosomal protein S1-A	RPS1A	16	4	4	58.8	13.3	28.743	14976000	53517000	880950	3148000
P15019	Transaldolase	TAL1	16	16	16	55.2	55.2	37.036	24785000	79829000	1304500	4201500
P30624	Long-chain-fatty-acid--CoA ligase 1	FAA1	15	15	15	28.9	28.9	77.865	22629000	110750000	595500	2914600
P05694	5-methyltetrahydropteroyltriglutamate--homocysteine methyltransferase	MET6	20	20	20	33.9	33.9	85.859	2032500	31640000	47267	735820
P47077	Nucleolar protein 9	NOP9	7	7	7	9.6	9.6	77.721	16311000	16188000	429250	425990
P10659	S-adenosylmethionine synthase 1	SAM1	14	6	6	38.5	16	41.818	18848000	42426000	942390	2121300
P38810	SED5-binding protein 3	SFB3	22	22	22	35.1	35.1	103.95	13622000	206060000	389210	5887300
P16474	78 kDa glucose-regulated protein homolog	KAR2	16	15	15	26	24.2	74.467	10394000	67048000	314980	2031800
Q03774	tRNA (guanine-N(7)-)-methyltransferase non-catalytic subunit TRM82	TRM82	19	19	19	55.2	55.2	50.487	92676000	163640000	3309900	5844200
P42846	Protein KRI1	KRI1	35	35	35	45	45	68.653	765049984	580569984	30602000	23223000
P25694	Cell division control protein 48	CDC48	16	16	16	25.6	25.6	91.995	11668000	78679000	259280	1748400
P25567	RNA-binding protein SRO9	SRO9	11	11	11	41.7	41.7	48.059	29396000	45211000	1399800	2152900
P40825	Alanine--tRNA ligase, mitochondrial	ALA1	20	20	20	29.3	29.3	110.06	22451000	56511000	356360	897010
P07281;P07280	40S ribosomal protein S19-B;40S ribosomal protein S19-A	RPS19B;RPS19A	6	6	6	47.2	47.2	15.891	1086800	4734400	120750	526040
P40495	Homoisocitrate dehydrogenase, mitochondrial	LYS12	9	9	9	27	27	40.068	20490000	67136000	931350	3051700
Q06680	Condensin complex subunit 3	YCG1	10	10	10	12	12	117.85	35970000	120010000	705290	2353200
P12709	Glucose-6-phosphate isomerase	PGI1	14	14	14	37	37	61.298	916980	13174000	36679	526950
Q00055	Glycerol-3-phosphate dehydrogenase [NAD(+)] 1	GPD1	9	9	8	26.6	26.6	42.868	31501000	96127000	1575000	4806300
P38801	Exosome complex protein LRP1	LRP1	12	12	12	51.6	51.6	21.045	130160000	201570000	16270000	25196000
P61830	Histone H3	HHT1	4	4	4	43.4	43.4	15.356	14072000	35601000	3518000	8900400
P53128	Methylenetetrahydrofolate reductase 2	MET13	8	8	8	17.7	17.7	68.559	18808000	39450000	671700	1408900
P05755;O13516	40S ribosomal protein S9-B;40S ribosomal protein S9-A	RPS9B;RPS9A	11	11	11	43.6	43.6	22.298	6150400	29977000	615040	2997700
P0CX32;P0CX31	40S ribosomal protein S24-B;40S ribosomal protein S24-A	RPS24B;RPS24A	7	7	7	39.3	39.3	15.329	9221200	26964000	1536900	4494000
P40064	Nucleoporin NUP157	NUP157	10	10	10	10.1	10.1	156.65	11631000	38012000	155080	506820
P15731;P15732	Ubiquitin-conjugating enzyme E2 4	UBC4	3	3	3	37.8	37.8	16.456	5515900	26278000	1379000	6569500
P28007	H/ACA ribonucleoprotein complex subunit 1	GAR1	3	3	3	19.5	19.5	21.48	9127100	8224900	1303900	1175000
P29509;P38816	Thioredoxin reductase 1	TRR1	8	8	8	43.3	43.3	34.238	10591000	18768000	882610	1564000
P22138	DNA-directed RNA polymerase I subunit RPA135	RPA135	41	41	41	45.2	45.2	135.74	63240000	77089000	1193200	1454500
P04801	Threonine--tRNA ligase, cytoplasmic	THS1	17	17	17	25.5	25.5	84.519	8893500	76867000	234040	2022800
P54861	Dynamin-related protein DNM1	DNM1	3	3	3	4	4	84.971	332370	128950000	7729.6	2998800
P41911	Glycerol-3-phosphate dehydrogenase [NAD(+)] 2, mitochondrial	GPD2	8	7	7	28.4	25	49.421	16173000	85418000	646920	3416700
P25491	Mitochondrial protein import protein MAS5	YDJ1	8	8	8	24.4	24.4	44.67	5167500	30662000	322970	1916400
P38009	Bifunctional purine biosynthesis protein ADE17;Phosphoribosylaminoimidazolecarboxamide formyltransferase;IMP cyclohydrolase	ADE17	14	14	8	27.5	27.5	65.262	5324100	31184000	161330	944980
Q02892	Nucleolar GTP-binding protein 1	NOG1	29	29	29	48.2	48.2	74.409	186120000	424200000	5474100	12476000
P14065	Glycerol 2-dehydrogenase (NADP(+))	GCY1	2	1	1	7.4	4.2	35.079	12855000	0	612140	0
P38972	Phosphoribosylformylglycinamidine synthase	ADE6	15	15	15	12.9	12.9	148.9	12377000	56504000	182010	830950
P39078	T-complex protein 1 subunit delta	CCT4	17	17	17	42.6	42.6	57.603	22626000	77430000	780210	2670000
P12385	Eukaryotic peptide chain release factor subunit 1	SUP45	11	11	11	30.4	30.4	49.005	18979000	60354000	677820	2155500
P53152	Ubiquitin-conjugating enzyme variant MMS2	MMS2	5	5	5	56.9	56.9	15.544	17961000	27980000	2565900	3997100
P13382	DNA polymerase alpha catalytic subunit A	POL1	41	41	41	32.1	32.1	166.81	103990000	282670016	1268200	3447200
P38431	Eukaryotic translation initiation factor 5	TIF5	9	9	9	29.6	29.6	45.261	11003000	57166000	407530	2117300
P36069	Probable phosphomutase PMU1	PMU1	8	8	8	34.9	34.9	33.776	24104000	38098000	1721700	2721300
P22202	Heat shock protein SSA4	SSA4	18	8	3	32.2	16.2	69.65	7783200	31584000	228920	928950
P53854	Pre-mRNA-splicing factor CWC25	CWC25	18	18	18	68.7	68.7	20.374	125190000	134710000	15648000	16839000
P36006	Myosin-3	MYO3	15	15	12	16	16	142.45	7638900	68177000	134010	1196100
P38883	Pre-rRNA-processing protein RIX1	RIX1	22	22	22	40.9	40.9	86.738	105680000	281190016	2642000	7029800
P07262;P39708	NADP-specific glutamate dehydrogenase 1	GDH1	11	11	11	33.5	33.5	49.569	6506100	26015000	209870	839190
P36013	NAD-dependent malic enzyme, mitochondrial	MAE1	18	18	18	38.7	38.7	74.375	18304000	91702000	494700	2478400
P33892	Translational activator GCN1	GCN1	45	45	45	21.8	21.8	296.69	31554000	178800000	220660	1250300
P0CX30;P0CX29	40S ribosomal protein S23-B;40S ribosomal protein S23-A	RPS23B;RPS23A	2	2	2	12.4	12.4	16.038	12921000	43740000	1845900	6248600
P42943	T-complex protein 1 subunit eta	CCT7	14	14	14	30.4	30.4	59.735	16051000	80525000	458590	2300700
P38707	Asparagine--tRNA ligase, cytoplasmic	DED81	9	9	9	21.7	21.7	62.206	12507000	48930000	446660	1747500
P04802	Aspartate--tRNA ligase, cytoplasmic	DPS1	16	16	16	35	35	63.515	4161200	19890000	130040	621550
P34760;Q04120	Peroxiredoxin TSA1	TSA1	8	8	8	42.3	42.3	21.589	19682000	56748000	1514000	4365300
P26785	60S ribosomal protein L16-B	RPL16B	6	6	4	28.3	28.3	22.249	4483200	21470000	407560	1951800
Q02792	5-3 exoribonuclease 2	RAT1	32	32	32	34.5	34.5	115.93	131240000	245500000	2734200	5114600
P38850	Regulator of Ty1 transposition protein 107	RTT107	24	24	24	25.8	25.8	123.02	81548000	133290000	1599000	2613600
P15180	Lysine--tRNA ligase, cytoplasmic	KRS1	12	12	12	24	24	67.958	3801800	47065000	140810	1743100
P15454	Guanylate kinase	GUK1	5	5	5	30.5	30.5	20.637	2008800	5927000	167400	493920
P15705	Heat shock protein STI1	STI1	8	8	8	18.3	18.3	66.264	0	10353000	0	313740
P35844	Protein KES1	KES1	9	9	9	29.7	29.7	49.491	13059000	75975000	567780	3303200
Q12149	Exosome complex exonuclease RRP6	RRP6	26	26	26	48.4	48.4	84.038	134100000	167060000	3944200	4913600
P41811	Coatomer subunit beta	SEC27	19	19	19	27.8	27.8	99.444	31616000	93261000	702570	2072500
Q04947	Reticulon-like protein 1	RTN1	7	7	7	26.1	26.1	32.916	20091000	126440000	1057400	6654800
P47120	Deoxyhypusine hydroxylase	LIA1	8	8	8	36	36	36.164	10257000	21626000	512830	1081300
Q04368	Cop9 signalosome-interactor 1	CSI1	8	8	8	29.2	29.2	34.519	7707900	90983000	550570	6498800
P53111	NADPH-dependent aldehyde reductase ARI1	ARI1	7	7	7	27.1	27.1	38.083	9479700	40222000	473990	2011100
P10869	Aspartokinase	HOM3	11	11	11	32.1	32.1	58.109	14881000	59346000	551140	2198000
P39990	13 kDa ribonucleoprotein-associated protein	SNU13	3	3	3	44.4	44.4	13.569	9986100	30944000	1426600	4420600
Q00402	Nuclear migration protein NUM1	NUM1	8	8	8	17.9	17.9	313.03	5643700	54668000	37375	362040
P20424	Signal recognition particle subunit SRP54	SRP54	2	2	2	3.5	3.5	59.624	0	7406900	0	238930
P0CX52;P0CX51	40S ribosomal protein S16-B;40S ribosomal protein S16-A	RPS16B;RPS16A	6	6	6	46.9	46.9	15.847	2796400	14639000	279640	1463900
P50101	Ubiquitin carboxyl-terminal hydrolase 15	UBP15	9	9	9	9.2	9.2	143.56	5912600	33840000	98543	564000
Q04500	U3 small nucleolar RNA-associated protein 14	UTP14	39	39	39	39.9	39.9	103.02	385200000	611100032	10137000	16082000
P40159	Uncharacterized protein YNL208W	YNL208W	3	3	3	32.2	32.2	20.151	22985000	48523000	2873100	6065300
P36100	Transcription initiation factor IIE subunit alpha	TFA1	16	16	16	45.2	45.2	54.741	50555000	142080000	2198100	6177200
P10127	Alcohol dehydrogenase 4	ADH4	6	6	6	22.3	22.3	41.142	3952200	22153000	304010	1704100
P18759	Vesicular-fusion protein SEC18	SEC18	14	14	14	23.1	23.1	84.055	13192000	70111000	338250	1797700
P27616	Phosphoribosylaminoimidazole-succinocarboxamide synthase	ADE1	9	9	9	36.3	36.3	34.603	5176200	15710000	235280	714080
P38260	Hsp70 nucleotide exchange factor FES1	FES1	13	13	13	63.4	63.4	32.604	43473000	64922000	2717000	4057600
P17442	Phosphate system positive regulatory protein PHO81	PHO81	8	8	8	8.6	8.6	134.03	12606000	62506000	196970	976660
P39517	ATP-dependent RNA helicase DHH1	DHH1	7	7	7	16.8	16.8	57.543	10428000	39084000	434480	1628500
P38088	Glycine--tRNA ligase 1, mitochondrial	GRS1	19	19	19	34.2	34.2	78.183	15734000	76848000	374620	1829700
P04037	Cytochrome c oxidase subunit 4, mitochondrial	COX4	4	4	4	41.9	41.9	17.142	4693800	15583000	586730	1947900
P31412	V-type proton ATPase subunit C	VMA5	10	10	10	39.3	39.3	44.188	9690600	63604000	403780	2650200
P36145	Transcription initiation factor IIE subunit beta	TFA2	21	21	21	67.1	67.1	36.985	102870000	157730000	6051300	9278000
P02294;P02293	Histone H2B.2;Histone H2B.1	HTB2;HTB1	4	4	4	26	26	14.237	28442000	101240000	2844200	10124000
P40010	Nuclear GTP-binding protein NUG1	NUG1	26	26	26	59	59	57.708	142920000	266730000	5497100	10259000
P28241	Isocitrate dehydrogenase [NAD] subunit 2, mitochondrial	IDH2	7	7	7	26	26	39.739	8229500	34642000	685790	2886900
Q99296	Uncharacterized protein YLR149C	YLR149C	2	2	2	3	3	82.798	8853400	16958000	227010	434820
P06106	Protein MET17;O-acetylhomoserine sulfhydrylase;O-acetylserine sulfhydrylase	MET17	7	7	7	19.6	19.6	48.671	12401000	2404300	563690	109290
P48589	40S ribosomal protein S12	RPS12	6	6	6	46.9	46.9	15.471	890490	5691200	127210	813020
Q00416	Helicase SEN1	SEN1	47	47	47	26.6	26.6	252.49	63581000	78437000	512750	632560
P47079	T-complex protein 1 subunit theta	CCT8	18	18	18	44.4	44.4	61.662	20205000	79568000	631410	2486500
P17709	Glucokinase-1	GLK1	7	7	7	18.8	18.8	55.377	6252300	28289000	260510	1178700
P22137	Clathrin heavy chain	CHC1	28	28	28	22.7	22.7	187.23	7893600	95096000	84878	1022500
P32074	Coatomer subunit gamma	SEC21	16	16	16	23.4	23.4	104.83	15808000	88248000	322610	1801000
P39533	Homocitrate dehydratase, mitochondrial	ACO2	8	8	8	14.4	14.4	86.582	10009000	36416000	303300	1103500
Q04773	Uncharacterized protein YMR074C	SDD2	8	8	8	45.5	45.5	15.977	23284000	38525000	2587100	4280500
Q06449	[PSI+] inducibility protein 3	PIN3	3	3	3	13.5	13.5	23.539	21553000	52828000	2394700	5869800
P20081	FK506-binding protein 1	FPR1	6	6	6	71.9	71.9	12.158	0	0	0	0
Q03195	Translation initiation factor RLI1	RLI1	16	16	16	35	35	68.34	20111000	96133000	648750	3101100
P40047	Aldehyde dehydrogenase 5, mitochondrial	ALD5	9	9	9	21.3	21.3	56.692	9478100	33246000	315940	1108200
P04806	Hexokinase-1	HXK1	10	9	9	24.7	23.1	53.738	9125500	43040000	337980	1594100
P02309	Histone H4	HHF1	7	7	7	43.7	43.7	11.368	41670000	89955000	6945100	14992000
Q3E792;P0C0T4	40S ribosomal protein S25-A;40S ribosomal protein S25-B	RPS25A;RPS25B	4	4	4	30.6	30.6	12.039	7478000	26797000	1869500	6699400
P02400	60S acidic ribosomal protein P2-beta	RPP2B	4	4	4	34.5	34.5	11.05	1851700	3020800	308620	503460
P53090	Aromatic/aminoadipate aminotransferase 1	ARO8	12	12	12	31.4	31.4	56.177	11152000	24612000	464660	1025500
P47143	Adenosine kinase	ADO1	5	5	5	21.2	21.2	36.372	5076400	10756000	317270	672260
Q12176	Ribosome biogenesis protein MAK21	MAK21	47	47	47	48	48	116.68	235150000	411200000	4522100	7907600
P38788	Ribosome-associated complex subunit SSZ1	SSZ1	16	16	16	41.6	41.6	58.237	4162000	39366000	143520	1357500
Q01589	Cell wall protein SED1	SED1	2	2	2	16.6	16.6	34.431	10080000	79428000	2015900	15886000
P19882	Heat shock protein 60, mitochondrial	HSP60	20	20	20	41.1	41.1	60.751	8557200	43240000	267410	1351300
P02992	Elongation factor Tu, mitochondrial	TUF1	10	10	10	30.2	30.2	47.972	8131700	34824000	338820	1451000
P21954;P53982;P41939	Isocitrate dehydrogenase [NADP], mitochondrial	IDP1	16	16	16	39.5	39.5	48.19	14178000	64811000	616430	2817900
Q00711;P47052	Succinate dehydrogenase [ubiquinone] flavoprotein subunit, mitochondrial	SDH1	6	6	6	13.4	13.4	70.229	4394500	21411000	137330	669100
Q06344	Pre-rRNA-processing protein ESF1	ESF1	27	27	27	47.6	47.6	72.409	209640000	207730000	6987900	6924300
P36060	NADH-cytochrome b5 reductase 2;NADH-cytochrome b5 reductase p34 form;NADH-cytochrome b5 reductase p32 form	MCR1	4	4	4	13.6	13.6	34.137	5126200	31082000	284790	1726800
P32473	Pyruvate dehydrogenase E1 component subunit beta, mitochondrial	PDB1	5	5	5	21.3	21.3	40.053	2722300	16775000	170150	1048400
P53742	Nucleolar GTP-binding protein 2	NOG2	27	27	27	58.8	58.8	55.488	76132000	164200000	2379100	5131200
P14120	60S ribosomal protein L30	RPL30	5	5	5	59	59	11.415	2358100	7292100	471610	1458400
Q3E7X9;P0C0X0	40S ribosomal protein S28-A;40S ribosomal protein S28-B	RPS28A;RPS28B	3	3	3	47.8	47.8	7.5917	0	0	0	0
P00830	ATP synthase subunit beta, mitochondrial	ATP2	12	12	12	29.9	29.9	54.793	0	3734700	0	138320
P41814	tRNA (adenine(58)-N(1))-methyltransferase non-catalytic subunit TRM6	GCD10	11	11	11	33.7	33.7	54.389	77972000	83569000	3898600	4178400
P38248	Cell wall protein ECM33	ECM33	3	3	3	8.6	8.6	43.768	4108600	1586900	410860	158690
P07806	Valine--tRNA ligase, mitochondrial	VAS1	12	12	12	13.6	13.6	125.77	5007300	44930000	79481	713180
P39077	T-complex protein 1 subunit gamma	CCT3	15	15	15	30.3	30.3	58.814	17940000	98478000	543630	2984200
P32332	Mitochondrial oxaloacetate transport protein	OAC1	8	8	8	28.1	28.1	35.153	12541000	40124000	696730	2229100
P34227	Mitochondrial peroxiredoxin PRX1	PRX1	6	6	6	28.7	28.7	29.495	31818000	69772000	2121200	4651500
P53981	Uncharacterized phosphatase YNL010W	PYP1	4	4	4	22	22	27.48	11512000	30938000	822300	2209800
P30822	Exportin-1	CRM1	18	18	18	20.6	20.6	124.1	17926000	77863000	338220	1469100
P53929	Uncharacterized protein YNL108C	YNL108C	7	7	7	27.4	27.4	30.748	6535200	30349000	502700	2334600
P39935	Eukaryotic initiation factor 4F subunit p150	TIF4631	9	9	7	12	12	107.1	5620500	50649000	133820	1205900
P00958	Methionine--tRNA ligase, cytoplasmic	MES1	18	18	18	31.7	31.7	85.677	15594000	109250000	331780	2324500
P54839	Hydroxymethylglutaryl-CoA synthase	ERG13	9	9	9	20.2	20.2	55.013	13227000	25380000	529070	1015200
Q01855	40S ribosomal protein S15	RPS15	4	4	4	49.3	49.3	16.002	3499200	28320000	499890	4045700
P39715	Shuttling pre-60S factor ECM1	ECM1	16	16	16	60.8	60.8	23.891	101440000	238360000	8453000	19863000
P21243	Proteasome subunit alpha type-1	SCL1	4	4	4	17.1	17.1	28.001	4496200	13129000	236640	691000
P41813	Fork head protein homolog 2	FKH2	20	20	20	33.3	33.3	94.373	65602000	150180000	1682100	3850700
P40079	U3 small nucleolar ribonucleoprotein protein LCP5	LCP5	11	11	11	41.5	41.5	40.794	23120000	40712000	1445000	2544500
P07560	Ras-related protein SEC4	SEC4	4	4	3	22.3	22.3	23.505	7501500	25348000	535820	1810500
Q04869	Uncharacterized protein YMR315W	YMR315W	6	6	6	26.1	26.1	38.215	6820200	32813000	454680	2187500
Q05518	Protein PAL1	PAL1	8	8	8	23	23	54.995	9369300	51622000	334620	1843700
Q08985	Homocysteine S-methyltransferase 2	SAM4	2	2	2	8	8	36.668	3607000	1678100	189840	88321
P23254	Transketolase 1	TKL1	12	12	12	22.8	22.8	73.805	634220	11343000	20459	365900
P04161	Phosphoribosylglycinamide formyltransferase	ADE8	5	5	5	27.1	27.1	23.54	14618000	23250000	1461800	2325000
Q01560	Nucleolar protein 3	NPL3	5	5	5	21	21	45.407	9380500	16445000	407850	715020
P16120	Threonine synthase	THR4	7	7	7	17.9	17.9	57.474	0	2421000	0	89666
P00044;P00045	Cytochrome c iso-1;Cytochrome c iso-2	CYC1;CYC7	2	2	2	25.7	25.7	12.182	2249900	4549900	374990	758310
P05317	60S acidic ribosomal protein P0	RPP0	8	8	8	31.7	31.7	33.717	4410600	16834000	367550	1402800
P05739	60S ribosomal protein L6-B	RPL6B	7	7	3	43.8	43.8	19.986	3215700	30654000	292340	2786700
P32288	Glutamine synthetase	GLN1	8	8	8	28.9	28.9	41.766	8662400	59659000	541400	3728700
P53200	Protein-lysine N-methyltransferase EFM5	EFM5	5	5	5	23	23	28.582	5894400	16603000	453420	1277200
P40477	Nucleoporin NUP159	NUP159	8	8	8	7.7	7.7	158.91	0	43695000	0	567470
Q03532	ATP-dependent RNA helicase HAS1	HAS1	11	11	11	26.1	26.1	56.717	13141000	34435000	423890	1110800
P38075	Pyridoxamine 5-phosphate oxidase	PDX3	9	9	9	42.5	42.5	26.908	20912000	89080000	1742700	7423300
P40016	26S proteasome regulatory subunit RPN3	RPN3	6	6	6	13.4	13.4	60.392	4191800	23731000	144550	818320
P01123	GTP-binding protein YPT1	YPT1	3	3	3	16	16	23.214	7482700	30177000	534480	2155500
P28004	Pre-mRNA-processing protein 45	PRP45	14	14	14	40.9	40.9	42.482	30093000	118060000	1253900	4919200
Q3E754	40S ribosomal protein S21-B	RPS21B	5	5	1	60.9	60.9	9.7597	12930000	60853000	2155000	10142000
P32915	Protein transport protein SEC61	SEC61	4	4	4	10.4	10.4	52.936	7073600	23168000	416100	1362800
P36152	Fe-S cluster assembly protein DRE2	DRE2	6	6	6	21.6	21.6	38.542	7904500	53866000	439140	2992500
Q12692	Histone H2A.Z	HTZ1	2	1	1	11.9	6.7	14.282	5910300	9714600	985050	1619100
Q07532	RNA polymerase II nuclear localization protein IWR1	IWR1	7	7	7	32.3	32.3	40.64	1289500	74062000	80593	4628900
P07172	Histidinol-phosphate aminotransferase	HIS5	11	11	11	30.1	30.1	42.646	9641500	40617000	535640	2256500
P49167	60S ribosomal protein L38	RPL38	3	3	3	41	41	8.8264	2644000	10350000	881330	3450100
P43586	60S ribosomal subunit assembly/export protein LOC1	LOC1	6	6	6	30.9	30.9	23.59	12140000	28402000	1734200	4057400
P36139	Protein PET10	PET10	5	5	5	27.2	27.2	31.246	5026100	17506000	264530	921350
Q12118	Small glutamine-rich tetratricopeptide repeat-containing protein 2	SGT2	9	9	9	32.7	32.7	37.218	3912900	22150000	217380	1230500
P25605	Acetolactate synthase small subunit, mitochondrial	ILV6	9	9	9	45.3	45.3	33.986	15261000	31297000	953830	1956100
P40164	Serine/threonine-protein phosphatase 4 regulatory subunit 3	PSY2	3	3	3	4.4	4.4	98.052	18241000	32055000	444890	781830
Q04087	Monopolin complex subunit LRS4	LRS4	17	17	17	48.7	48.7	39.354	103200000	201880000	5431300	10625000
P0C2H8;P0C2H9	60S ribosomal protein L31-A;60S ribosomal protein L31-B	RPL31A;RPL31B	9	9	9	71.7	71.7	12.953	0	7127900	0	1018300
P00927	Threonine dehydratase, mitochondrial	ILV1	14	14	14	34.5	34.5	63.83	8675600	68706000	247880	1963000
Q02775	Pre-mRNA-splicing factor SLU7	SLU7	20	20	20	45.5	45.5	44.636	106980000	233780000	5094400	11132000
P09232	Cerevisin	PRB1	7	7	7	13.1	13.1	69.621	926510	26917000	38604	1121500
P04821	Cell division control protein 25	CDC25	3	3	3	1.7	1.7	179.09	11017000	3920600	157390	56009
P43535	Protein GCN20	GCN20	9	9	9	15.2	15.2	85.026	4162100	35458000	115610	984940
P14922	General transcriptional corepressor CYC8	CYC8	17	17	17	28.3	28.3	107.2	64480000	175340000	1896500	5157000
Q02821	Importin subunit alpha	SRP1	7	7	7	18.8	18.8	60.441	5570500	69591000	278520	3479500
P05744	60S ribosomal protein L33-A	RPL33A	4	4	1	32.7	32.7	12.154	2359200	14830000	471830	2966000
P24000	60S ribosomal protein L24-B	RPL24B	7	2	2	27.7	7.7	17.547	3560900	10481000	712180	2096200
P25588	Mediator of replication checkpoint protein 1	MRC1	23	23	23	25.8	25.8	124.32	103380000	271750016	2109700	5546000
P42941	Phosphoserine phosphatase	SER2	6	6	6	23.9	23.9	34.207	4627700	21561000	330550	1540000
P40215	External NADH-ubiquinone oxidoreductase 1, mitochondrial	NDE1	14	14	13	29.8	29.8	62.773	4444800	519100000	138900	16222000
P07272	Pyrimidine pathway regulatory protein 1	PPR1	2	2	2	2.5	2.5	102.72	24489000	74141000	437300	1323900
P04650	60S ribosomal protein L39	RPL39	1	1	1	19.6	19.6	6.3415	4739900	12894000	4739900	12894000
P41818	Protein GLC8	GLC8	6	6	6	41	41	26.649	29239000	57957000	2436600	4829800
P38439	RNA polymerase-associated protein LEO1	LEO1	2	2	2	5.2	5.2	53.919	754340	11221000	34288	510060
P47160	Epsin-3	ENT3	9	9	9	21.3	21.3	45.091	0	46719000	0	2595500
P00937	Multifunctional tryptophan biosynthesis protein;Anthranilate synthase component 2;Indole-3-glycerol phosphate synthase	TRP3	9	9	9	33.5	33.5	53.489	5908700	33545000	227260	1290200
P0CX34;P0CX33	40S ribosomal protein S30-B;40S ribosomal protein S30-A	RPS30B;RPS30A	2	2	2	17.5	17.5	7.1184	9065500	19407000	3021800	6469100
P16387	Pyruvate dehydrogenase E1 component subunit alpha, mitochondrial	PDA1	9	9	9	25.5	25.5	46.343	6874800	26486000	264420	1018700
P31688	Trehalose-phosphatase	TPS2	13	13	13	18	18	102.98	7574100	57307000	161150	1219300
P53849	Zinc finger protein GIS2	GIS2	6	6	6	52.3	52.3	17.103	20607000	83913000	1873300	7628400
P53252	Sphingolipid long chain base-responsive protein PIL1	PIL1	6	6	5	19.8	19.8	38.349	1190800	39140000	79386	2609300
Q06631	Protein BFR2	BFR2	33	33	33	58.2	58.2	61.202	304329984	509080000	9817100	16422000
Q03957	CTD kinase subunit alpha	CTK1	16	16	16	35.4	35.4	60.5	63464000	196300000	1983300	6134400
P14164	ARS-binding factor 1	ABF1	22	22	22	40.5	40.5	81.752	95571000	197440000	3082900	6369000
Q08932	Ribosome assembly 1 protein	RSA1	11	11	11	47.5	47.5	43.997	111370000	125790000	6960800	7861900
P38881	Nucleus-vacuole junction protein 1	NVJ1	5	5	5	20.9	20.9	36.421	18231000	61995000	868150	2952100
Q12432	Chromatin modification-related protein EAF3	EAF3	6	6	6	18.5	18.5	45.203	2517400	1806100	96825	69467
Q12306	Ubiquitin-like protein SMT3	SMT3	5	5	5	72.3	72.3	11.597	42086000	76817000	6012200	10974000
P07260	Eukaryotic translation initiation factor 4E	CDC33	5	5	5	27.2	27.2	24.254	1356400	16968000	113030	1414000
P00360	Glyceraldehyde-3-phosphate dehydrogenase 1	TDH1	11	6	6	37	18.7	35.75	1579700	6771600	71805	307800
P47083	U3 small nucleolar RNA-associated protein MPP10	MPP10	37	37	37	60.2	60.2	66.952	279449984	781230016	9980300	27901000
Q12447	Polyamine N-acetyltransferase 1	PAA1	4	4	4	27.2	27.2	21.947	7243300	17536000	603610	1461400
P25655	General negative regulator of transcription subunit 1	CDC39	10	10	10	5.8	5.8	240.28	7957600	24487000	69197	212930
P39079	T-complex protein 1 subunit zeta	CCT6	12	12	12	27.5	27.5	59.923	10545000	60680000	405570	2333900
P28777	Chorismate synthase	ARO2	9	9	9	28.2	28.2	40.838	15855000	37145000	720700	1688400
Q04217	Probable ATP-dependent RNA helicase DHR1	ECM16	48	48	48	44.4	44.4	144.95	150570000	177800000	2247300	2653800
Q03825	Transcription activator MSS11	MSS11	7	7	7	14.8	14.8	85.049	22076000	54920000	849070	2112300
P40517	Ran-specific GTPase-activating protein 2	YRB2	9	9	9	38.5	38.5	36.054	53781000	90703000	3163600	5335500
P17967	Protein disulfide-isomerase	PDI1	8	8	8	15.9	15.9	58.226	1998900	48688000	71391	1738900
P21524;P21672	Ribonucleoside-diphosphate reductase large chain 1	RNR1	8	8	8	14.3	14.3	99.56	3231900	60720000	71819	1349300
P32495	H/ACA ribonucleoprotein complex subunit 2	NHP2	2	2	2	18.6	18.6	17.122	3531100	0	706210	0
Q03690	Clustered mitochondria protein 1	CLU1	14	14	14	13.8	13.8	145.16	2148300	18646000	33567	291340
P43558	Ubiquitin thioesterase OTU1	OTU1	7	7	7	36.2	36.2	33.51	31911000	33754000	2279400	2411000
Q06151	m7GpppX diphosphatase	DCS1	13	13	13	45.4	45.4	40.769	41604000	172790000	1808900	7512400
P22768	Argininosuccinate synthase	ARG1	8	8	8	20	20	46.927	2738500	21287000	136930	1064400
P47912;P39002	Long-chain-fatty-acid--CoA ligase 4	FAA4	10	10	10	20	20	77.266	17578000	107820000	606120	3717800
P32366	V-type proton ATPase subunit d	VMA6	4	4	4	15.1	15.1	39.79	8327700	28164000	520480	1760200
P48570	Homocitrate synthase, cytosolic isozyme	LYS20	24	6	6	74.8	19.4	47.098	22391000	37892000	932940	1578800
P39076	T-complex protein 1 subunit beta	CCT2	13	13	13	30	30	57.203	13841000	73627000	477260	2538900
P33416	Heat shock protein 78, mitochondrial	HSP78	9	9	9	15.2	15.2	91.335	7634500	28206000	169660	626810
P32501	Translation initiation factor eIF-2B subunit epsilon	GCD6	3	3	3	4.2	4.2	81.16	6565800	9448900	152690	219740
P32861	UTP--glucose-1-phosphate uridylyltransferase	UGP1	9	9	9	23.2	23.2	55.987	7408800	20769000	284950	798790
Q12109	Tryptophan--tRNA ligase, cytoplasmic	WRS1	7	7	7	22.5	22.5	49.35	6984200	24894000	258680	921990
Q06146	Uncharacterized protein YLR257W	YLR257W	7	7	7	31.8	31.8	35.998	22394000	73359000	1399600	4584900
P23201	Protein SPA2	SPA2	5	5	5	4.8	4.8	163.14	0	15416000	0	183520
P25808	ATP-dependent rRNA helicase SPB4	SPB4	3	3	3	6.4	6.4	69.421	3724300	1228800	100660	33212
P00817	Inorganic pyrophosphatase	IPP1	6	6	6	25.4	25.4	32.299	1264000	8560900	74353	503580
P53858	Protein BNI4	BNI4	5	5	5	8.2	8.2	100.59	0	19675000	0	418610
P51996;P38555	GTP-binding protein YPT32/YPT11;GTP-binding protein YPT31/YPT8	YPT32;YPT31	4	4	4	22.1	22.1	24.52	5339100	20529000	333690	1283000
P18899	Stress protein DDR48	DDR48	4	4	4	18.1	18.1	46.233	2840600	34301000	355070	4287600
P40457	Protein MLP2	MLP2	22	22	22	16.3	16.3	195.14	28769000	102840000	287690	1028400
Q05635	Ribonuclease H2 subunit B	RNH202	16	16	16	67.4	67.4	39.483	116830000	197510000	6148800	10395000
P49090	Asparagine synthetase [glutamine-hydrolyzing] 2	ASN2	15	8	8	34.1	19.2	64.592	9049500	39486000	335170	1462400
P53550	mRNA-decapping enzyme subunit 2	DCP2	11	11	11	15.2	15.2	108.67	0	33132000	0	625130
P53438	Protein SOK2	SOK2	9	9	9	16.8	16.8	85.642	21341000	46902000	735880	1617300
P35207	Antiviral helicase SKI2	SKI2	8	8	8	7.6	7.6	146.06	1928600	17314000	28361	254620
P23638	Proteasome subunit alpha type-3	PRE9	2	2	2	8.5	8.5	28.714	2574800	6635100	183920	473930
P32582	Cystathionine beta-synthase	CYS4	8	8	8	21.7	21.7	56.021	2191600	9902700	78271	353670
P38858	6-phosphogluconolactonase 3	SOL3	4	4	4	17.3	17.3	27.784	2003100	3800300	125200	237520
P11938	DNA-binding protein RAP1	RAP1	12	12	12	19	19	92.412	41088000	79157000	1208500	2328200
Q02629	Nucleoporin NUP100/NSP100	NUP100	5	5	5	6.9	6.9	99.987	4745300	22305000	206320	969800
Q12178	Cytosine deaminase	FCY1	4	4	4	31	31	17.507	6066700	19985000	674070	2220600
P38691	Serine/threonine-protein kinase KSP1	KSP1	3	3	3	4.6	4.6	117.08	2845000	13779000	61848	299550
P40991	25S rRNA (cytosine(2870)-C(5))-methyltransferase	NOP2	14	14	14	26.2	26.2	69.811	26068000	178150000	965480	6598000
Q12518	Epsin-1	ENT1	9	7	7	26.4	21.8	52.351	15638000	32107000	781920	1605300
P49435	Adenine phosphoribosyltransferase 1	APT1	4	4	4	31.6	31.6	20.587	4056500	5148000	450730	572000
P39985	DNA polymerase V	POL5	22	22	22	26.8	26.8	115.89	58637000	176010000	1028700	3087900
P06778	DNA repair and recombination protein RAD52	RAD52	14	14	14	44.8	44.8	52.403	47717000	72228000	1704200	2579600
P53950	Vacuolar segregation protein 7	VAC7	4	4	4	6.6	6.6	128.14	0	31092000	0	914460
Q06142	Importin subunit beta-1	KAP95	8	8	8	12	12	94.775	6594100	16010000	235500	571780
Q03707	Inner nuclear membrane protein SRC1	SRC1	24	24	24	37.4	37.4	95.496	62823000	106390000	1570600	2659800
P31380	ATP-dependent helicase FUN30	FUN30	16	16	16	19.5	19.5	128.51	55554000	85482000	1028800	1583000
P32599	Fimbrin	SAC6	8	8	8	18.8	18.8	71.772	7301500	25857000	192140	680440
Q12486	Putative uncharacterized hydrolase YOR131C	YOR131C	2	2	2	11.5	11.5	24.84	3662700	8926300	261620	637590
P11745	Ran GTPase-activating protein 1	RNA1	6	6	6	22.6	22.6	45.815	5610500	33755000	187020	1125200
P04912;P04911	Histone H2A.2;Histone H2A.1	HTA2;HTA1	5	5	4	44.7	44.7	13.989	46648000	117750000	9329700	23551000
Q03790	Nucleoporin NUP53	NUP53	8	8	8	31.4	31.4	52.618	20126000	38448000	1006300	1922400
P16649	General transcriptional corepressor TUP1	TUP1	23	23	23	41.9	41.9	78.307	47753000	104540000	1290600	2825400
P38998	Saccharopine dehydrogenase [NAD(+), L-lysine-forming]	LYS1	8	8	8	31.6	31.6	41.464	5320500	22932000	266020	1146600
Q08745;P46784	40S ribosomal protein S10-A;40S ribosomal protein S10-B	RPS10A;RPS10B	2	2	2	30.5	30.5	12.739	785140	7155000	157030	1431000
Q03761	Transcription initiation factor TFIID subunit 12	TAF12	15	15	15	30.8	30.8	61.072	39450000	121440000	1360300	4187500
P21965	Protein kinase MCK1	MCK1	9	9	9	26.1	26.1	43.135	7828000	35633000	340350	1549300
P41057	40S ribosomal protein S29-A	RPS29A	4	4	3	64.3	64.3	6.6606	3310100	88472000	827520	22118000
O14467	Multiprotein-bridging factor 1	MBF1	3	3	3	23.8	23.8	16.403	4365200	24880000	436520	2488000
P23776	Glucan 1,3-beta-glucosidase I/II	EXG1	6	6	6	21.7	21.7	51.31	3744400	18685000	208020	1038100
P40327	26S protease regulatory subunit 4 homolog	RPT2	5	5	5	12.6	12.6	48.828	4381300	20278000	182550	844920
P32874	Acetyl-CoA carboxylase, mitochondrial;Biotin carboxylase	HFA1	19	14	14	10.7	8.5	259.16	6065200	23697000	48913	191110
P22204;P32328	Cell cycle protein kinase DBF2	DBF2	7	7	7	14.5	14.5	66.147	5193000	16527000	247290	786980
Q12265	Ribose-phosphate pyrophosphokinase 5	PRS5	7	7	7	23	23	53.504	6108900	34411000	218180	1229000
Q04013	Citrate/oxoglutarate carrier protein	YHM2	6	6	6	25.5	25.5	34.184	7871600	47824000	562250	3416000
P25297	Inorganic phosphate transporter PHO84	PHO84	8	8	8	22	22	64.381	9766100	38112000	514010	2005900
P07257	Cytochrome b-c1 complex subunit 2, mitochondrial	QCR2	7	7	7	25.3	25.3	40.478	1538600	15666000	73266	746010
P53897	mRNA stability protein IGO1	IGO1	5	5	5	33.3	33.3	18.051	11165000	20221000	1595000	2888700
P40054	D-3-phosphoglycerate dehydrogenase 1	SER3	13	13	7	36.5	36.5	51.193	2125500	41874000	101210	1994000
P47075	Vacuolar transporter chaperone 4	VTC4	12	12	12	17.6	17.6	83.154	11891000	44901000	330300	1247200
Q02208	Topoisomerase 1-associated factor 2	TOF2	19	19	19	33.9	33.9	86.365	63137000	116180000	1803900	3319500
P42945	U3 small nucleolar RNA-associated protein 10	UTP10	40	40	40	26.8	26.8	200.08	49648000	86459000	564180	982490
P40160	Serine/threonine-protein kinase RIO2	RIO2	10	10	10	24.7	24.7	49.124	6476300	132900000	323820	6644900
Q12305	Thiosulfate sulfurtransferase RDL1, mitochondrial	RDL1	4	4	4	42.4	42.4	15.413	10450000	19203000	1492900	2743300
P09733	Tubulin alpha-1 chain	TUB1	7	7	5	17.7	17.7	49.799	4859600	21808000	242980	1090400
P38911	FK506-binding nuclear protein	FPR3	10	10	9	31.9	31.9	46.553	22269000	38348000	2783600	4793500
P39969;P38041	Protein BOI2	BOI2	4	4	4	4.8	4.8	115.69	1234700	10923000	25724	227560
P38333	Essential nuclear protein 1	ENP1	22	22	22	56.9	56.9	55.136	49843000	51909000	1917100	1996500
P21576	Vacuolar protein sorting-associated protein 1	VPS1	11	11	11	21.2	21.2	78.736	2154900	13087000	48976	297440
P17076	60S ribosomal protein L8-A	RPL8A	14	3	3	49.2	9	28.124	4344600	28044000	289640	1869600
P38809	Uncharacterized protein YHR097C	YHR097C	9	9	9	37.4	37.4	40.662	28103000	79476000	1653100	4675100
P19146	ADP-ribosylation factor 2	ARF2	8	2	2	48.6	13.3	20.657	3518500	11679000	319860	1061700
P12683;P12684	3-hydroxy-3-methylglutaryl-coenzyme A reductase 1	HMG1	8	8	8	10.1	10.1	115.62	2269200	24950000	56729	623760
Q07878	Vacuolar protein sorting-associated protein 13	VPS13	4	4	4	1.6	1.6	357.85	619430	7198300	3871.5	44989
P32476	Squalene monooxygenase	ERG1	8	8	8	17.9	17.9	55.125	7051600	51687000	282060	2067500
P23293;P32581	Serine/threonine-protein kinase BUR1	SGV1	23	23	23	45.5	45.5	74.238	104300000	233120000	2317800	5180500
Q99207	Nucleolar complex protein 14	NOP14	20	20	20	27.3	27.3	94.301	49833000	75600000	1661100	2520000
P46676	Suppressor of mar1-1 protein	SUM1	31	31	31	49.7	49.7	118.2	152380000	317100000	2875200	5983000
P14747	Serine/threonine-protein phosphatase 2B catalytic subunit A2	CMP2	9	9	9	19.7	19.7	68.527	8407300	33590000	262730	1049700
P13298	Orotate phosphoribosyltransferase 1	URA5	4	4	4	27	27	24.664	3539400	9440100	235960	629340
P38789	Ribosome biogenesis protein SSF1	SSF1	6	6	2	19.4	19.4	51.763	9309700	18061000	423170	820940
P36022	Dynein heavy chain, cytoplasmic	DYN1	2	2	2	0.5	0.5	471.34	1767100	0	7617	0
P38112	ATP-dependent RNA helicase MAK5	MAK5	24	24	24	37.5	37.5	87.047	69433000	105190000	1876600	2843000
P36049	rRNA-processing protein EBP2	EBP2	16	16	16	33.7	33.7	49.734	84152000	91381000	4429100	4809500
P38890	Putative protein lysine methyltransferase SET5	SET5	7	7	7	13.7	13.7	60.547	8545100	32880000	305180	1174300
Q06106	Multiple RNA-binding domain-containing protein 1	MRD1	37	37	37	46.3	46.3	101.12	110380000	82509000	2299600	1718900
Q04373	Pumilio homology domain family member 6	PUF6	13	13	13	22.4	22.4	75.105	15812000	39443000	564730	1408700
P47089	Translation machinery-associated protein 22	TMA22	3	3	3	20.2	20.2	22.495	4263900	10786000	473770	1198400
P32351	Sugar utilization regulatory protein IMP2	IMP2	4	4	4	22.3	22.3	39.07	8954900	64436000	814080	5857800
P53840	Topoisomerase 1-associated factor 1	TOF1	14	14	14	17.9	17.9	141.12	15804000	21847000	243140	336110
P36114	Mitochondrial outer membrane protein YKR018C	YKR018C	8	8	8	14.9	14.9	81.753	9861600	33282000	318120	1073600
P53723	UPF0674 endoplasmic reticulum membrane protein YNR021W	YNR021W	4	4	4	14.6	14.6	47.093	3657700	14199000	159030	617370
P07267	Saccharopepsin	PEP4	7	7	7	24.9	24.9	44.498	504990	9254500	33666	616970
P53235	Eukaryotic translation initiation factor 2A	YGR054W	9	9	9	19.9	19.9	71.304	1863700	40222000	64265	1387000
P16550	Protein APA1;5,5-P-1,P-4-tetraphosphate phosphorylase;ADP-sulfurylase	APA1	6	6	6	30.8	30.8	36.492	5534300	45372000	307460	2520700
P06103	Eukaryotic translation initiation factor 3 subunit B	PRT1	9	9	9	13.8	13.8	88.129	5604600	17909000	136700	436800
Q03656	Serine/threonine-protein kinase SKY1	SKY1	7	7	7	14.7	14.7	83.237	8893100	42143000	286870	1359400
P35197	ADP-ribosylation factor GTPase-activating protein GCS1	GCS1	9	9	9	36.1	36.1	39.296	12412000	47028000	539670	2044700
P53191	Phosphatidylinositol 3-phosphate-binding protein 2	PIB2	5	5	5	9.4	9.4	70.616	0	10203000	0	291520
P38426	Trehalose synthase complex regulatory subunit TPS3	TPS3	11	11	11	12.8	12.8	118.83	6588700	57840000	124320	1091300
P32769	Elongation factor 1 alpha-like protein	HBS1	8	8	8	16.9	16.9	68.729	0	58443000	0	2087300
P38758	Putative oxidoreductase TDA3	TDA3	11	11	11	25.8	25.8	57.613	18335000	75098000	632250	2589600
Q06218	ATP-dependent RNA helicase DBP9	DBP9	19	19	19	35.4	35.4	68.059	22635000	29775000	707330	930470
P38205	Multisite-specific tRNA:(cytosine-C(5))-methyltransferase	NCL1	14	14	14	29.8	29.8	77.878	13227000	34916000	322610	851610
P38934	Nuclear segregation protein BFR1	BFR1	11	11	11	29.1	29.1	54.639	0	15121000	0	540050
P47122	GPN-loop GTPase 1	NPA3	5	5	5	15.6	15.6	43.194	5441000	27269000	340060	1704300
P53874	Ubiquitin carboxyl-terminal hydrolase 10	UBP10	24	24	24	30.4	30.4	88.53	119010000	157420000	3131900	4142800
P38288	Protein TOS1	TOS1	3	3	3	8.1	8.1	47.994	2848400	9989700	189900	665980
P40316	Securin	PDS1	7	7	7	26.3	26.3	41.838	22097000	43864000	1052200	2088800
P38749	AP-1-like transcription factor YAP3	YAP3	5	5	5	20.3	20.3	37.955	4903400	27303000	306460	1706400
Q08960	S-adenosyl-L-methionine-dependent tRNA 4-demethylwyosine synthase	TYW1	3	3	3	3	3	89.804	1017000	8623500	24804	210330
P32453	Protein ATP11, mitochondrial	ATP11	2	2	2	6.6	6.6	36.851	1459600	4888300	76819	257280
Q04195	E3 SUMO-protein ligase SIZ1	SIZ1	20	20	20	30.6	30.6	100.79	40916000	117060000	835010	2389000
P53734	ATP-dependent RNA helicase DBP6	DBP6	9	9	9	19.6	19.6	70.361	9184700	24762000	235510	634930
P53759	tRNA-dihydrouridine(16/17) synthase [NAD(P)(+)]	DUS1	14	14	14	39.5	39.5	48.131	110490000	118400000	5022400	5381800
P40075	Vesicle-associated membrane protein-associated protein SCS2	SCS2	5	5	5	23	23	26.925	8830600	24320000	735890	2026700
P25382	Ribosome assembly protein 4	RSA4	14	14	14	36.5	36.5	57.025	48620000	129100000	1676600	4451700
P41812	Ribonucleases P/MRP protein subunit POP1	POP1	4	4	4	5.3	5.3	100.39	2251500	7061000	52360	164210
Q03759	Uncharacterized protein YML108W	YML108W	2	2	2	12.4	12.4	12.339	3302100	12742000	660410	2548400
P53941	U3 small nucleolar ribonucleoprotein protein IMP4	IMP4	14	14	14	49	49	33.482	26074000	52008000	1629600	3250500
P47103	Peptidyl-prolyl cis-trans isomerase CYP7	CPR7	5	5	5	14	14	45.133	5928800	16300000	312040	857890
P15703	Glucan 1,3-beta-glucosidase	BGL2	5	5	5	16	16	34.118	0	4750900	0	395910
P10614	Lanosterol 14-alpha demethylase	ERG11	6	6	6	14.7	14.7	60.719	4800900	13306000	184650	511760
Q08601	Metacaspase-1	MCA1	9	9	9	30.8	30.8	47.982	15891000	56628000	1135100	4044900
P34216	EH domain-containing and endocytosis protein 1	EDE1	6	6	6	6.4	6.4	150.78	0	21101000	0	357640
P40214	Uncharacterized protein YMR144W	FDO1	7	7	7	27.2	27.2	38.57	31330000	102970000	2610900	8580700
P41338	Acetyl-CoA acetyltransferase	ERG10	10	10	10	43	43	41.728	4602700	16418000	230130	820920
P46678	Transcription factor TFIIIB component B	BDP1	4	4	4	10.1	10.1	67.687	2586500	5211300	76073	153270
P53898	Protein NSG2	NSG2	4	4	4	17.4	17.4	33.666	7085900	17780000	506130	1270000
P32338	Zinc finger protein RME1	RME1	6	6	6	16.7	16.7	33.904	12211000	40545000	814100	2703000
P39966;P34221	Protein phosphatase 2C homolog 2	PTC2	10	10	10	24.1	24.1	50.388	23396000	60988000	899830	2345700
P29468	Poly(A) polymerase	PAP1	3	3	3	7.6	7.6	64.551	6726200	14219000	192180	406260
P53303	Zinc finger protein ZPR1	ZPR1	6	6	6	14.8	14.8	55.071	9904000	26485000	366820	980920
Q02046	Methylenetetrahydrofolate dehydrogenase [NAD(+)]	MTD1	3	3	3	17.8	17.8	36.239	2978400	17517000	198560	1167800
P40317	Protein SOK1	SOK1	14	14	14	22.9	22.9	101.08	21997000	41261000	423020	793490
P34219	Transcriptional regulatory protein TOD6	TOD6	11	11	11	27	27	59.225	8791700	51211000	293060	1707000
P32337	Importin subunit beta-3	PSE1	5	5	5	6	6	121.03	3576100	14904000	83166	346610
P01120	Ras-like protein 2	RAS2	5	5	5	19.9	19.9	34.705	3298000	13238000	157050	630370
P38353	Sec sixty-one protein homolog	SSH1	3	3	3	6.1	6.1	53.311	5053600	17643000	297270	1037800
P38764	26S proteasome regulatory subunit RPN1	RPN1	11	11	11	14.9	14.9	109.49	12118000	38224000	247310	780090
P38689	Ribose-phosphate pyrophosphokinase 3	PRS3	5	5	5	17.2	17.2	35.123	1990000	18547000	104740	976140
Q12080	Ribosome biogenesis protein NOP53	NOP53	29	29	29	42.6	42.6	52.555	184170000	252440000	10833000	14850000
P20459	Eukaryotic translation initiation factor 2 subunit alpha	SUI2	5	5	5	14.5	14.5	34.717	4006600	15896000	190790	756950
P38912	Eukaryotic translation initiation factor 1A	TIF11	4	4	4	30.1	30.1	17.435	1599600	2456900	228510	350980
Q12044	Regulator of calcineurin 2	RCN2	7	7	7	42.6	42.6	29.255	24778000	52935000	1457500	3113800
P13483	Oligo(A)/oligo(T)-binding protein	DAT1	3	3	3	13.3	13.3	27.066	8249200	16653000	1374900	2775500
P22146	1,3-beta-glucanosyltransferase GAS1	GAS1	4	4	4	10.2	10.2	59.582	1592800	6907800	72399	313990
P38879	Nascent polypeptide-associated complex subunit alpha	EGD2	4	4	4	38.5	38.5	18.709	2022000	16178000	252750	2022200
P35179	Protein transport protein SSS1	SSS1	2	2	2	22.5	22.5	8.9435	1384000	5315100	276790	1063000
P0CS90;P39987	Heat shock protein SSC1, mitochondrial	SSC1	14	14	14	28.6	28.6	70.627	0	7920300	0	255490
P49687	Nucleoporin NUP145;Nucleoporin NUP145N;Nucleoporin NUP145C	NUP145	4	4	4	3.9	3.9	145.66	6805600	13745000	117340	236980
P48234	Ribosome biogenesis protein ENP2	ENP2	20	20	20	34.4	34.4	81.733	45604000	62983000	1425100	1968200
Q12091	Damage response protein 1	DAP1	1	1	1	12.5	12.5	16.757	5619800	9274200	624420	1030500
P38636	Metal homeostasis factor ATX1	ATX1	1	1	1	23.3	23.3	8.2206	0	0	0	0
P36119	Uncharacterized protein YKR023W	YKR023W	9	9	9	23.2	23.2	60.798	0	37864000	0	1262100
P39996	Glutathione transferase 3	GTT3	4	4	4	19.9	19.9	38.234	6644800	14164000	349720	745490
P30771	ATP-dependent helicase NAM7	NAM7	16	16	16	23.5	23.5	109.43	0	57701000	0	1254400
P53277	Pre-mRNA-splicing factor SYF2	SYF2	7	7	7	40.9	40.9	24.802	36355000	54723000	4039500	6080300
P49367	Homoaconitase, mitochondrial	LYS4	5	5	5	11.4	11.4	75.15	7234400	8777500	219220	265990
P31116	Homoserine dehydrogenase	HOM6	4	4	4	13.1	13.1	38.502	2986600	7764500	149330	388220
Q99208;Q07888;Q03099;P40105;P40889;P40434;P0CX22;P0CX21;P0CX20;P53819;P0CX15;P0CX14;Q08995;Q3E7X8;O13559;P38900;P38721;Q7M4S9;Q3E7Y4;A0A023PXF5;O13556;P38722;P43538;P38899;Q3E7Y5	Y element ATP-dependent helicase YLL066C;Y element ATP-dependent helicase YLL067C;Y element ATP-dependent helicase YML133C;Y element ATP-dependent helicase protein 1 copy 2;Y element ATP-dependent helicase YJL225C;Y element ATP-dependent helicase YIL177C;Y element ATP-dependent helicase protein 1 copy 8;Y element ATP-dependent helicase protein 1 copy 5;Y element ATP-dependent helicase protein 1 c…	YRF1-2;YIL177C;YRF1-8;YRF1-5;YRF1-1;YRF1-6;YRF1-7;YRF1-3;YPR204W;YEL077C;YRF1-4;YHR219W;YHL050C;YBL113C	4	4	4	3.1	3.1	155.4	4682200	5657900	65947	79688
P53131	Pre-mRNA-splicing factor ATP-dependent RNA helicase PRP43	PRP43	23	23	23	34.9	34.9	87.561	38352000	41139000	1036500	1111900
Q00764	Alpha,alpha-trehalose-phosphate synthase [UDP-forming] 56 kDa subunit	TPS1	6	6	6	16	16	56.147	3976300	19416000	198810	970810
P50107	Lactoylglutathione lyase	GLO1	2	2	2	10.7	10.7	37.208	0	5365700	0	335350
P22515	Ubiquitin-activating enzyme E1 1	UBA1	7	7	7	9.3	9.3	114.26	4409800	9639300	80178	175260
P11075	Protein transport protein SEC7	SEC7	20	20	20	13.7	13.7	226.88	14896000	48194000	150470	486810
P31386	Protein ATS1	ATS1	10	10	10	36.9	36.9	36.467	24394000	74906000	1161600	3567000
P32567	Phosphatidic acid phosphohydrolase 1	PAH1	14	14	14	19	19	95.03	0	48900000	0	1222500
P32471	Elongation factor 1-beta	EFB1	4	4	4	26.2	26.2	22.627	1436400	36076000	130580	3279700
P34110	Vacuolar protein sorting-associated protein 35	VPS35	5	5	5	5.9	5.9	109.14	0	9746600	0	203050
P38325	Mitochondrial outer membrane protein OM14	OM14	1	1	1	19.4	19.4	14.609	3076700	12444000	769190	3110900
Q08686	Thiosulfate sulfurtransferase TUM1	TUM1	3	3	3	16.8	16.8	34.219	1984100	6892300	90186	313290
P38988	Mitochondrial GTP/GDP carrier protein 1	GGC1	6	6	6	22.7	22.7	33.215	2677300	4208400	148740	233800
P53914	UPF0202 protein KRE33	KRE33	38	38	38	45.5	45.5	119.35	176900000	176480000	3337700	3329800
Q05543	Regulator of Ty1 transposition protein 103	RTT103	13	13	13	35.7	35.7	46.488	24939000	70589000	1467000	4152300
P07276	DNA repair protein RAD2	RAD2	13	13	13	15.7	15.7	117.84	18745000	63829000	328860	1119800
Q05911	Adenylosuccinate lyase	ADE13	6	6	6	15.4	15.4	54.51	0	3646300	0	135050
P40467	Activator of stress genes 1	ASG1	12	12	12	19.9	19.9	108.78	33792000	76121000	750940	1691600
P39986	Manganese-transporting ATPase 1	SPF1	18	18	18	23.5	23.5	135.27	10886000	61074000	178460	1001200
P36018;P36017;P36019	GTP-binding protein YPT52	YPT52	3	3	3	14.1	14.1	26.132	2272700	5646200	162340	403300
Q04344	Hit family protein 1	HNT1	1	1	1	7.6	7.6	17.679	879900	0	109990	0
P07263	Histidine--tRNA ligase, mitochondrial	HTS1	3	3	3	6.2	6.2	59.952	3704200	8889100	132290	317470
P08518	DNA-directed RNA polymerase II subunit RPB2	RPB2	9	9	9	8.9	8.9	138.75	4018900	29137000	68117	493850
P15700	Uridylate kinase	URA6	2	2	2	10.8	10.8	22.933	1991000	1235000	165920	102920
P53909	Adenine deaminase	AAH1	4	4	4	18.7	18.7	39.635	923010	6875100	46150	343760
P38628	Phosphoacetylglucosamine mutase	PCM1	5	5	5	11.5	11.5	62.066	2767800	12521000	106450	481570
P54885	Gamma-glutamyl phosphate reductase	PRO2	3	3	3	10.5	10.5	49.74	0	11191000	0	430440
P45818	ATP-dependent RNA helicase ROK1	ROK1	15	15	15	37.4	37.4	63.652	20126000	40675000	649240	1312100
P21182	S-adenosylmethionine decarboxylase proenzyme;S-adenosylmethionine decarboxylase alpha chain;S-adenosylmethionine decarboxylase beta chain	SPE2	6	6	6	25.3	25.3	46.232	12703000	16676000	668560	877660
P32527	Zuotin	ZUO1	5	5	5	15	15	49.019	1635800	9168700	81791	458440
P18544	Acetylornithine aminotransferase, mitochondrial	ARG8	3	3	3	12.8	12.8	46.681	2830000	13349000	123040	580410
P38295	Medium-chain fatty acid ethyl ester synthase/esterase 2	EHT1	4	4	4	9.8	9.8	51.255	3362600	16948000	134500	677910
P36123	SIT4-associating protein SAP190	SAP190	6	6	6	7.6	7.6	117.1	593620	56493000	12905	1228100
Q02326	60S ribosomal protein L6-A	RPL6A	7	3	3	38.1	14.8	19.961	1024600	6777500	102460	677750
Q03772	Pre-mRNA-splicing factor CWC15	CWC15	10	10	10	57.1	57.1	19.935	52656000	96762000	5850700	10751000
P32783	mRNA cap guanine-N7 methyltransferase	ABD1	4	4	4	9.9	9.9	50.34	13984000	20891000	665900	994800
P09064	Eukaryotic translation initiation factor 2 subunit beta	SUI3	4	4	4	21.1	21.1	31.574	3092400	13299000	181910	782270
Q12019	Midasin	MDN1	30	30	30	7.6	7.6	559.3	18160000	46931000	73224	189240
P12612	T-complex protein 1 subunit alpha	TCP1	10	10	10	20.2	20.2	60.48	4488400	29888000	144790	964130
P25045	Serine palmitoyltransferase 1	LCB1	4	4	4	11.1	11.1	62.206	2379900	13991000	113330	666260
P53172	Protein SDS23	SDS23	3	3	3	8.3	8.3	58.097	924070	8656000	44003	412190
Q07657	Seventh homolog of septin 1	SHS1	5	5	5	11.6	11.6	62.629	881870	5669700	33918	218070
P53691	Peptidyl-prolyl cis-trans isomerase CPR6	CPR6	3	3	3	10	10	42.071	1824600	14343000	121640	956200
P21147	Acyl-CoA desaturase 1	OLE1	3	3	3	8	8	58.402	4613100	21884000	230660	1094200
P25293	Nucleosome assembly protein	NAP1	8	8	8	35.5	35.5	47.884	4407800	72569000	244880	4031600
P24384	Pre-mRNA-splicing factor ATP-dependent RNA helicase PRP22	PRP22	4	4	4	4.4	4.4	130.01	3068600	7246500	44472	105020
P11792	Serine/threonine-protein kinase SCH9	SCH9	4	4	4	5.2	5.2	91.81	2606800	18451000	96549	683370
Q06440	Coronin-like protein	CRN1	11	11	11	23.7	23.7	72.552	922060	55276000	24265	1454600
P25040	20S rRNA accumulation protein 4	TSR4	7	7	7	20.1	20.1	45.993	1702000	45286000	81049	2156500
P07246	Alcohol dehydrogenase 3, mitochondrial	ADH3	5	3	3	14.9	7.5	40.369	0	1196600	0	54392
P00498	ATP phosphoribosyltransferase	HIS1	4	4	4	15.5	15.5	32.266	990410	5523300	55023	306850
P20449	ATP-dependent RNA helicase DBP5	DBP5	10	10	10	25.7	25.7	53.873	14176000	31777000	590690	1324100
Q08732	Serine/threonine-protein kinase HRK1	HRK1	6	6	6	9.1	9.1	85.695	3046000	7073700	76151	176840
P40340	Tat-binding homolog 7	YTA7	35	35	35	32.3	32.3	157.41	70785000	221750000	919290	2879800
P40202	Superoxide dismutase 1 copper chaperone	CCS1	3	3	3	17.3	17.3	27.33	3179100	19312000	264920	1609300
P53145	Large subunit GTPase 1	LSG1	5	5	5	10.9	10.9	72.727	0	3864400	0	107340
P07256	Cytochrome b-c1 complex subunit 1, mitochondrial	COR1	6	6	6	19.7	19.7	50.227	387820	6114400	16862	265840
P38626	NADH-cytochrome b5 reductase 1	CBR1	3	3	3	14.4	14.4	31.493	1232300	10344000	64856	544430
P22203	V-type proton ATPase subunit E	VMA4	3	3	3	17.2	17.2	26.471	946390	5999800	72799	461520
P40218	Uncharacterized protein YMR147W	LDO45	4	4	4	27.8	27.8	25.915	0	61128000	0	6112800
Q12242	UBA domain-containing protein RUP1	RUP1	4	4	4	7.3	7.3	75.36	7546200	15635000	290240	601330
Q12029	Probable mitochondrial transport protein FSF1	FSF1	6	6	6	19.3	19.3	35.414	2505500	5910900	178970	422210
P50896	Protein PSP1	PSP1	6	6	5	11.2	11.2	95.346	2545000	11519000	70694	319960
P38250	Increased sodium tolerance protein 2	IST2	9	9	9	14.4	14.4	105.85	6582700	20859000	173230	548930
Q12389	ATP-dependent RNA helicase DBP10	DBP10	33	33	33	35.3	35.3	112.94	60419000	98093000	1258700	2043600
Q12420	66 kDa U4/U6.U5 small nuclear ribonucleoprotein component	SNU66	13	13	13	28.4	28.4	66.429	28847000	20710000	1109500	796530
Q06697	Cell division control protein 73	CDC73	7	7	7	19.6	19.6	44.456	16038000	20402000	891020	1133500
Q02979	Glycerophosphodiester phosphodiesterase GDE1	GDE1	6	6	6	6.5	6.5	138.01	2417600	18833000	39633	308740
P20448	ATP-dependent RNA helicase HCA4	HCA4	38	38	38	58.7	58.7	87.192	119710000	114330000	3325200	3175800
P38840	Aromatic amino acid aminotransferase 2	ARO9	4	4	4	10.7	10.7	58.527	3609900	10831000	120330	361050
P38086	DNA repair and recombination protein RDH54;DNA topoisomerase;Putative helicase	RDH54	12	12	12	14.8	14.8	107.94	15375000	12626000	279550	229560
P29952	Mannose-6-phosphate isomerase	PMI40	6	6	6	15.4	15.4	48.188	1486200	9504300	59450	380170
P53940	J domain-containing protein APJ1	APJ1	7	7	7	20.1	20.1	58.888	2159400	18267000	98156	830300
Q08965	Ribosome biogenesis protein BMS1	BMS1	30	30	30	30.9	30.9	135.57	52968000	56816000	1081000	1159500
P53337	ER-derived vesicles protein ERV29	ERV29	3	3	3	11.6	11.6	35.012	4543700	19832000	324550	1416600
P32353	C-5 sterol desaturase	ERG3	4	4	4	13.7	13.7	42.73	4316200	21136000	308300	1509700
Q06511	Ribosomal RNA-processing protein 15	RRP15	14	14	14	39.6	39.6	28.212	112980000	133500000	12554000	14833000
P08018	MAP kinase kinase PBS2	PBS2	6	6	6	16.5	16.5	72.719	814320	33546000	22620	931830
P13393	TATA-box-binding protein	SPT15	7	7	7	42.5	42.5	27.003	23373000	49286000	1558200	3285800
P38193	Serine/threonine-protein phosphatase 4 regulatory subunit 2	PSY4	10	10	10	29.3	29.3	50.655	44571000	129020000	1857100	5375800
P49955	U2 snRNP component HSH155	HSH155	4	4	4	5.9	5.9	110.03	5102600	8041500	106300	167530
P32939	GTP-binding protein YPT7	YPT7	4	4	4	21.2	21.2	23.042	431530	11414000	33194	878030
P15992	Heat shock protein 26	HSP26	3	3	3	21.5	21.5	23.879	434080	8758600	36173	729880
Q06385	Vacuolar protein sorting-associated protein 74	VPS74	4	4	4	12.5	12.5	39.286	11436000	32273000	672690	1898400
P32263	Pyrroline-5-carboxylate reductase	PRO3	4	4	4	22.7	22.7	30.131	3875100	22082000	227950	1299000
Q06132	Suppressor of glycerol defect protein 1	SGD1	33	33	33	39.5	39.5	102.85	125430000	127630000	2850600	2900800
Q12127	Covalently-linked cell wall protein 12	CCW12	2	2	2	27.1	27.1	13.057	914270	2336300	304760	778760
P22579	Transcriptional regulatory protein SIN3	SIN3	22	22	22	18.8	18.8	174.84	32856000	101220000	505480	1557200
P32657	Chromo domain-containing protein 1	CHD1	36	36	36	28.7	28.7	168.24	69925000	132940000	920060	1749200
P13188	Glutamine--tRNA ligase	GLN4	4	4	4	6.1	6.1	93.132	2040800	9063700	40817	181270
P48164	40S ribosomal protein S7-B	RPS7B	7	4	4	43.2	29.5	21.634	0	2709300	0	225770
Q07457	E3 ubiquitin-protein ligase BRE1	BRE1	18	18	18	32.9	32.9	80.691	25950000	85253000	632930	2079300
Q12123	Inactive diphosphatase DCS2	DCS2	2	2	2	7.6	7.6	40.94	0	8344800	0	347700
P46677	Transcription initiation factor TFIID subunit 1	TAF1	3	3	3	3.7	3.7	120.69	1463000	5310200	33251	120690
P39007	Dolichyl-diphosphooligosaccharide--protein glycosyltransferase subunit STT3	STT3	4	4	4	6.1	6.1	81.528	1899100	8009300	57549	242710
P17555	Adenylyl cyclase-associated protein	SRV2	1	1	1	2.5	2.5	57.521	0	0	0	0
Q12000	Translation machinery-associated protein 46	TMA46	4	4	4	12.8	12.8	39.514	1876600	6285400	110390	369730
P53334	Probable family 17 glucosidase SCW4	SCW4	3	3	3	9.3	9.3	40.173	1141700	2989200	81551	213520
Q04697	Glucose-signaling factor 2	GSF2	3	3	3	6.9	6.9	45.869	2558300	7005300	127920	350270
P21951	DNA polymerase epsilon catalytic subunit A	POL2	23	23	23	13.8	13.8	255.67	23419000	50997000	193550	421470
P41696	Asparagine-rich zinc finger protein AZF1	AZF1	16	16	16	26.4	26.4	101.17	29048000	106960000	907750	3342400
Q00684	Tyrosine-protein phosphatase CDC14	CDC14	15	15	15	43.7	43.7	61.906	63756000	151850000	2656500	6327000
P36041	Protein EAP1	EAP1	6	6	6	13.3	13.3	69.761	303910	9299300	14472	442820
P54730	UBX domain-containing protein 4	UBX4	7	7	7	23.6	23.6	46.964	10104000	27540000	439310	1197400
P32485	Mitogen-activated protein kinase HOG1	HOG1	4	3	3	13.8	12	48.858	2395300	8617300	114060	410350
Q08963	U2 small nuclear ribonucleoprotein A	LEA1	9	9	9	52.1	52.1	27.193	35915000	107360000	2992900	8946800
P12962	Cap-associated protein CAF20	CAF20	1	1	1	8.7	8.7	18.223	2006800	11934000	286680	1704800
Q00772;P41808	Mitogen-activated protein kinase SLT2/MPK1	SLT2	4	4	3	11	11	55.635	5034400	18356000	218890	798110
Q03833	Transcriptional activator/repressor GIS1	GIS1	6	6	6	8.6	8.6	99.48	8335100	23118000	225270	624820
O13297	mRNA-capping enzyme subunit beta	CET1	12	12	12	27.7	27.7	61.849	21953000	43114000	708160	1390800
P22217	Thioredoxin-1	TRX1	4	3	3	45.6	35.9	11.235	10734000	17264000	1341800	2158100
Q12427	Protein STB3	STB3	1	1	1	3.7	3.7	56.263	3442200	13119000	143420	546620
P25302	Regulatory protein SWI4	SWI4	7	7	7	8.8	8.8	123.8	11666000	33117000	238090	675860
Q03048	Cofilin	COF1	3	3	3	28.7	28.7	15.901	0	951550	0	135940
Q03125	Transcriptional regulator NRG1	NRG1	4	4	4	25.5	25.5	26.742	7862400	13857000	873600	1539700
P40413	T-complex protein 1 subunit epsilon	CCT5	9	9	9	17.6	17.6	61.913	5461500	27217000	165500	824750
Q03525	Protein TMA23	TMA23	15	15	15	53.6	53.6	23.949	40910000	17962000	4091000	1796200
P33299	26S protease regulatory subunit 7 homolog	RPT1	6	6	6	13.1	13.1	51.982	3480100	16963000	133850	652430
P36154	Altered inheritance rate of mitochondria protein 29	AIM29	2	2	2	13.5	13.5	18.436	2337100	2523900	292130	315490
P47135	Protein JSN1	JSN1	7	7	7	9.3	9.3	120.37	0	44325000	0	1303700
P53617	Protein NRD1	NRD1	3	3	3	7.8	7.8	63.858	7024500	8814300	270170	339010
P11412	Glucose-6-phosphate 1-dehydrogenase	ZWF1	4	4	4	11.5	11.5	57.521	1166700	7861400	37635	253590
Q12136	Something about silencing protein 10	SAS10	14	14	14	25.6	25.6	70.259	52598000	103270000	2023000	3972100
P32895	Ribose-phosphate pyrophosphokinase 1	PRS1	7	7	7	19.9	19.9	47.047	6254000	20921000	329160	1101100
P32588	Nuclear and cytoplasmic polyadenylated RNA-binding protein PUB1	PUB1	3	3	3	6.6	6.6	50.762	4727400	18591000	429760	1690100
P04076	Argininosuccinate lyase	ARG4	5	5	5	13	13	51.989	0	6937300	0	256940
P42842	Essential for maintenance of the cell wall protein 1	EMW1	8	8	8	11.1	11.1	102.34	8287500	13056000	156370	246350
Q06604	Protein BSP1	BSP1	6	6	6	12.5	12.5	64.665	0	16480000	0	422560
P23542	Aspartate aminotransferase, cytoplasmic	AAT2	5	5	5	14.8	14.8	46.057	0	2275000	0	103410
P54964	Oligoribonuclease, mitochondrial	REX2	2	2	2	10	10	30.87	2827500	7436200	176720	464760
Q04491	Protein transport protein SEC13	SEC13	2	2	2	8.4	8.4	33.043	361840	3664800	24123	244320
P05375	Phosphatidyl-N-methylethanolamine N-methyltransferase	OPI3	2	2	2	11.7	11.7	23.15	3114600	27036000	311460	2703600
P22147	5-3 exoribonuclease 1	XRN1	4	4	4	3.7	3.7	175.46	243500	3442700	3246.6	45902
P38787	2-dehydropantoate 2-reductase	PAN5	5	5	5	19.5	19.5	42.821	3111700	14968000	129650	623680
P00899	Anthranilate synthase component 1	TRP2	10	10	10	26.4	26.4	56.767	3767700	18783000	144910	722430
P45978	Protein SCD6	SCD6	4	4	4	14.9	14.9	39.189	2378400	8653800	139910	509050
P15624	Phenylalanine--tRNA ligase beta subunit	FRS1	4	4	4	8.6	8.6	67.364	0	3537600	0	110550
Q00245	GTP-binding protein RHO3	RHO3	3	3	3	12.6	12.6	25.312	2964500	9117800	211750	651270
P00546;P17157	Cyclin-dependent kinase 1	CDC28	4	4	4	13.4	13.4	34.061	1928300	7189600	87649	326800
P38737	Proteasome component ECM29	ECM29	19	19	19	14.9	14.9	210.43	5767100	45311000	56541	444230
P53045	Methylsterol monooxygenase	ERG25	2	2	2	9.1	9.1	36.479	2183400	8602700	198490	782060
P12383	Transcription factor PDR1	PDR1	19	19	19	22.2	22.2	121.79	34684000	86496000	707850	1765200
P47117	Actin-related protein 3	ARP3	4	4	4	10.5	10.5	49.541	507940	9612300	26734	505910
P05738	60S ribosomal protein L9-A	RPL9A	7	1	1	36.1	9.9	21.569	1131800	7993100	113180	799310
P40032	Prolyl 3,4-dihydroxylase TPA1	TPA1	15	15	15	35.6	35.6	74.041	27684000	66707000	865130	2084600
Q12373	HAT1-interacting factor 1	HIF1	8	8	8	31.9	31.9	43.428	20788000	108460000	1299300	6778700
P29311	Protein BMH1	BMH1	10	2	2	43.8	8.2	30.091	1055300	1513400	70354	100890
P38970	Serine/threonine-protein kinase HAL5	HAL5	2	2	2	4.4	4.4	95.454	0	2988100	0	63577
P48836	V-type proton ATPase subunit G	VMA10	8	8	8	50.9	50.9	12.713	29674000	48957000	4945700	8159400
P23180	Probable oxidoreductase AIM17	AIM17	3	3	3	7.7	7.7	53.134	2452900	11157000	116810	531280
O13547	Covalently-linked cell wall protein 14	CCW14	1	1	1	6.7	6.7	23.268	1655500	9127500	150500	829770
Q12377	26S proteasome regulatory subunit RPN6	RPN6	3	3	3	7.1	7.1	49.773	3055300	7780500	145490	370500
P19073	Cell division control protein 42	CDC42	4	4	4	25.7	25.7	21.322	3873800	8984300	645630	1497400
P40319	Elongation of fatty acids protein 3	ELO3	4	4	4	16.5	16.5	39.465	11421000	46992000	951720	3916000
P38817	ADP-ribosylation factor-binding protein GGA2	GGA2	3	3	3	7.5	7.5	64.346	376230	8216100	15049	328640
Q12163	NAP1-binding protein 2	NBP2	4	4	4	24.2	24.2	26.57	0	24449000	0	2716500
P32368	Phosphoinositide phosphatase SAC1	SAC1	4	4	4	9.3	9.3	71.124	1300900	6127900	36135	170220
P36015	Synaptobrevin homolog YKT6	YKT6	4	4	4	21.5	21.5	22.707	1612800	1126400	100800	70402
Q12035	rRNA-processing protein FCF2	FCF2	6	6	6	19.8	19.8	25.636	7502800	9778400	682070	888950
P53743	Pre-rRNA-processing protein ESF2	ESF2	16	16	16	47.2	47.2	36.407	152570000	71645000	10172000	4776300
P07285	Anthranilate phosphoribosyltransferase	TRP4	4	4	4	12.6	12.6	41.374	2421500	14108000	127450	742540
P53890	Bud neck protein 5	BNI5	3	3	3	12.9	12.9	49.694	0	11869000	0	456500
P39940	E3 ubiquitin-protein ligase RSP5	RSP5	3	3	3	3.8	3.8	91.815	0	3293900	0	73197
P36161	Nucleoporin NUP133	NUP133	16	16	16	18	18	133.32	29728000	71061000	487350	1164900
P35194	U3 small nucleolar RNA-associated protein 20	UTP20	34	34	34	17.8	17.8	287.56	18416000	33709000	137430	251560
P40545	1-(5-phosphoribosyl)-5-[(5-phosphoribosylamino)methylideneamino] imidazole-4-carboxamide isomerase	HIS6	2	2	2	8.8	8.8	29.556	696130	1383600	43508	86477
P32583	Suppressor protein SRP40	SRP40	10	10	10	20	20	41.015	77871000	24891000	11124000	3555900
P32558	FACT complex subunit SPT16	SPT16	25	25	25	28.6	28.6	118.63	20446000	63365000	408920	1267300
P36040	Proteasome assembly chaperone 2	ADD66	3	3	3	11.2	11.2	30.739	5988800	12944000	544440	1176700
Q12464	RuvB-like protein 2	RVB2	2	2	2	4.5	4.5	51.611	244010	4663500	8133.8	155450
P37838	Nucleolar protein 4	NOP4	21	21	21	32.1	32.1	77.824	32518000	47015000	929090	1343300
P53297	PAB1-binding protein 1	PBP1	5	5	5	9.1	9.1	78.78	626770	25313000	18993	767060
P33750	Protein SOF1	SOF1	10	10	10	26.4	26.4	56.788	16036000	14815000	572720	529120
P53883	Nucleolar protein 13	NOP13	21	21	21	49.4	49.4	45.609	56273000	47430000	2344700	1976300
P40535	ATF/CREB activator 2	CST6	10	10	10	27.8	27.8	65.263	33752000	40270000	1534200	1830500
P48363	Prefoldin subunit 3	PAC10	3	3	3	14.6	14.6	23.115	2382900	12215000	216630	1110500
P36080	Ribosomal RNA-processing protein 14	RRP14	9	9	9	19.8	19.8	50.481	13054000	26918000	767880	1583400
Q08208	Nucleolar protein 12	NOP12	20	20	20	44.9	44.9	51.941	37820000	27782000	1400700	1029000
P08417	Fumarate hydratase, mitochondrial	FUM1	2	2	2	5.7	5.7	53.151	1906200	6866500	79425	286100
Q06205	FK506-binding protein 4	FPR4	5	4	4	14.8	10.5	43.903	9367300	11728000	1040800	1303100
P32565	26S proteasome regulatory subunit RPN2	RPN2	7	7	7	8.5	8.5	104.23	446880	2688500	8275.5	49786
Q03973	High mobility group protein 1	HMO1	7	7	7	41.5	41.5	27.544	35210000	23364000	3912200	2596000
Q12453	Cytoplasmic export protein 1	CEX1	4	4	4	6.6	6.6	84.768	1406700	7460800	33492	177640
P07273	Transcription elongation factor S-II	DST1	7	7	7	24.3	24.3	34.843	11533000	23150000	640700	1286100
P42843	F-box protein SKP2	SKP2	4	4	4	6.2	6.2	88.941	0	4276000	0	129580
P40302	Proteasome subunit alpha type-6	PRE5	5	5	5	32.5	32.5	25.604	0	10169000	0	598160
P39929	Vacuolar-sorting protein SNF7	SNF7	3	3	3	13.8	13.8	26.987	1819400	11989000	129960	856360
P40850	Protein MKT1	MKT1	3	3	3	4.8	4.8	94.493	1798300	3268900	44957	81723
P32529	DNA-directed RNA polymerase I subunit RPA12	RPA12	3	3	3	40	40	13.66	3307100	25052000	826790	6263000
P15625	Phenylalanine--tRNA ligase alpha subunit	FRS2	6	6	6	18.5	18.5	57.511	0	7703400	0	265640
P38116	ADP-ribosylation factor-like protein 1	ARL1	2	2	2	13.7	13.7	20.434	520200	3443700	47291	313070
Q86ZR7	Putative uncharacterized hydrolase YKL033W-A	YKL033W-A	2	2	2	9.7	9.7	26.17	1113400	0	85644	0
Q04175	Importin beta SMX1	SXM1	8	8	8	9.5	9.5	108.4	8255100	31370000	196550	746900
P40022	Uncharacterized protein YER034W	YER034W	5	5	5	55.7	55.7	21.19	21064000	43990000	2633000	5498800
P32598	Serine/threonine-protein phosphatase PP1-2	GLC7	5	5	5	20.5	20.5	35.907	1685400	7917700	105340	494860
P12688	Serine/threonine-protein kinase YPK1	YPK1	5	5	4	9.3	9.3	76.479	1561200	8186900	48787	255840
P39714	(R,R)-butanediol dehydrogenase	BDH1	5	5	5	20.2	20.2	41.582	3801500	9038100	237600	564880
P17423	Homoserine kinase	THR1	3	3	3	7.3	7.3	38.712	1711600	4739200	114110	315940
P11972	Protein SST2	SST2	3	3	3	7.7	7.7	79.715	1880700	6900000	53735	197140
P36036	RNA annealing protein YRA2	YRA2	6	6	6	34	34	23.777	4614800	19271000	461480	1927100
P38892	Probable S-adenosylmethionine-dependent methyltransferase CRG1	CRG1	2	2	2	6.5	6.5	33.785	3540400	7103000	208260	417820
Q03558;P41816	NADPH dehydrogenase 2	OYE2	8	8	8	26.8	26.8	45.01	393630	1172800	21868	65155
Q03769	Epsin-5	ENT5	5	5	5	16.8	16.8	47.321	0	15191000	0	1085000
P53920	Pro-apoptotic serine protease NMA111	NMA111	9	9	9	9.9	9.9	110.88	11613000	23076000	211150	419570
Q04894	NADP-dependent alcohol dehydrogenase 6	ADH6	3	3	3	11.7	11.7	39.617	1124300	6309700	66138	371160
Q05958	Sterol regulatory element-binding protein ECM22	ECM22	6	6	6	8.8	8.8	89.285	8684300	17668000	310150	631000
P53312	Succinyl-CoA ligase [ADP-forming] subunit beta, mitochondrial	LSC2	2	2	2	5.6	5.6	46.9	1310900	3888500	46819	138880
P38630	Replication factor C subunit 1	RFC1	10	10	10	16.3	16.3	94.902	8092400	14166000	172180	301400
P33401	Phosphoglucomutase 1	PGM1	3	3	3	6.8	6.8	63.111	2365500	6934900	87609	256850
P12945	N-terminal acetyltransferase A complex subunit NAT1	NAT1	4	4	4	6.8	6.8	98.904	0	3657700	0	81281
Q03862	Probable metalloprotease ARX1	ARX1	10	10	10	25.3	25.3	65.212	14080000	31509000	469320	1050300
P50109	Protein PSP2	PSP2	4	4	4	9.6	9.6	65.583	0	8380000	0	288960
P06197	CDP-diacylglycerol--inositol 3-phosphatidyltransferase	PIS1	2	2	2	10.9	10.9	24.823	798900	0	72627	0
P39107	Mannan polymerase complexes subunit MNN9	MNN9	2	2	2	5.3	5.3	45.954	1233300	2233000	77084	139560
P38629	Replication factor C subunit 3	RFC3	2	2	2	8.5	8.5	38.203	0	3775900	0	179810
Q01976	ADP-ribose pyrophosphatase	YSA1	1	1	1	5.2	5.2	26.087	2964300	5892100	296430	589210
P32602	Alpha-soluble NSF attachment protein	SEC17	4	4	4	20.2	20.2	32.802	3700400	9456700	231280	591040
Q04225	Ribosome assembly protein RRB1	RRB1	7	7	7	19.4	19.4	57.261	15194000	28321000	759710	1416000
P05319	60S acidic ribosomal protein P2-alpha	RPP2A	4	4	4	52.8	52.8	10.746	882630	3521300	147100	586890
P53301	Probable glycosidase CRH1	CRH1	4	4	4	6.3	6.3	52.757	0	2199800	0	129400
P53942	Ribonuclease H2 subunit A	RNH201	12	12	12	43	43	34.875	34238000	32425000	2282500	2161700
P53899	CDC48-associated ubiquitin-like/zinc finger protein 1	CUZ1	3	3	3	11.7	11.7	31.516	1173300	2551500	83809	182250
P53261	Pescadillo homolog	NOP7	11	11	11	21.2	21.2	69.876	8444200	10153000	281470	338430
P28272	Dihydroorotate dehydrogenase (fumarate)	URA1	2	2	2	9.2	9.2	34.801	2208400	2389200	147230	159280
P25340	Delta(24(24(1)))-sterol reductase	ERG4	6	6	6	9.5	9.5	56.039	7142300	15992000	396790	888460
P28789	Porphobilinogen deaminase	HEM3	6	6	6	22.3	22.3	36.674	4370100	14267000	242780	792640
P25037	Ubiquitin carboxyl-terminal hydrolase 1	UBP1	5	5	5	9.5	9.5	92.768	895580	31732000	24877	881430
P29704	Squalene synthase	ERG9	4	4	4	9.5	9.5	51.719	5267900	12203000	250850	581100
P31382;P47190	Dolichyl-phosphate-mannose--protein mannosyltransferase 2	PMT2	6	6	6	9.2	9.2	86.869	3037700	11679000	84381	324410
P32466	Low-affinity glucose transporter HXT3	HXT3	8	8	8	20.5	20.5	62.557	18359000	131120000	917930	6555900
P33333	Probable 1-acyl-sn-glycerol-3-phosphate acyltransferase	SLC1	3	3	3	13.2	13.2	33.887	2039700	8268800	113320	459380
P38688	Signal recognition particle subunit SRP72	SRP72	10	10	10	19.4	19.4	73.54	4426000	9809500	138310	306550
P33734	Imidazole glycerol phosphate synthase hisHF;Glutamine amidotransferase;Cyclase	HIS7	2	2	2	3.6	3.6	61.067	762050	3231900	21168	89776
P43588	Ubiquitin carboxyl-terminal hydrolase RPN11	RPN11	3	3	3	11.1	11.1	34.398	2180500	9128500	128270	536970
Q05949	Protein BUR2	BUR2	8	8	8	28.4	28.4	45.72	15800000	84982000	1053300	5665500
P40055;REV__P69850	U3 small nucleolar RNA-associated protein 7	UTP7	6	6	6	13.7	13.7	62.316	4030300	8138100	161210	325530
Q12417	Pre-mRNA-splicing factor PRP46	PRP46	5	5	5	13.3	13.3	50.7	6099400	10176000	210320	350900
P33753	tRNA (uracil(54)-C(5))-methyltransferase	TRM2	2	2	2	3.9	3.9	72.851	1611700	2163600	47404	63634
P06786	DNA topoisomerase 2	TOP2	39	39	39	29.8	29.8	164.21	92298000	120770000	1420000	1858000
Q06608	Pyridoxamine 5-phosphate oxidase homolog	YPR172W	2	2	2	20	20	22.507	2610800	4590100	326350	573760
Q12250	26S proteasome regulatory subunit RPN5	RPN5	4	4	4	7.2	7.2	51.768	1858700	7707400	74348	308300
P38996	Nuclear polyadenylated RNA-binding protein 3	NAB3	15	15	15	21.7	21.7	90.438	19359000	48137000	806630	2005700
P23644	Mitochondrial import receptor subunit TOM40	TOM40	3	3	3	10.6	10.6	42.038	5850200	11438000	390020	762520
P07261	Glycolytic genes transcriptional activator GCR1	GCR1	21	21	21	39.4	39.4	87.728	14937000	53756000	364330	1311100
P38264	Inorganic phosphate transport protein PHO88	PHO88	2	2	2	14.4	14.4	21.137	739350	2331600	52811	166540
P06700	NAD-dependent histone deacetylase SIR2	SIR2	12	12	12	27.8	27.8	63.261	10580000	17859000	364820	615820
Q04223	Uncharacterized protein YMR130W	DPI35	2	2	2	7.3	7.3	35.278	929890	2953600	51660	164090
P40693	Ribosome biogenesis protein RLP7	RLP7	9	9	9	26.1	26.1	36.559	9749900	22595000	696420	1614000
P32831	Negative growth regulatory protein NGR1	NGR1	2	2	2	3.4	3.4	75.023	774200	3356600	40747	176660
P50095	Inosine-5-monophosphate dehydrogenase 3	IMD3	13	5	3	33.5	14.9	56.584	0	0	0	0
P40303	Proteasome subunit alpha type-4	PRE6	2	2	2	9.8	9.8	28.439	0	2829800	0	188650
Q08687	Translation machinery-associated protein 16	TMA16	4	4	4	27.5	27.5	20.839	3615900	8357500	401770	928610
P40482	Protein transport protein SEC24	SEC24	8	8	7	11.6	11.6	103.63	0	3670200	0	94107
P29055	Transcription initiation factor IIB	SUA7	6	6	6	20.6	20.6	38.2	10696000	18962000	713080	1264100
P32767	Importin beta-like protein KAP122	KAP122	1	1	1	1.8	1.8	123.53	1813000	4582600	37771	95472
P24280	SEC14 cytosolic factor	SEC14	6	6	6	27.3	27.3	34.9	1209400	16922000	60468	846080
P20053	U4/U6 small nuclear ribonucleoprotein PRP4	PRP4	7	7	7	17.8	17.8	52.442	9902500	45443000	471550	2163900
P00410	Cytochrome c oxidase subunit 2	COX2	3	3	3	15.5	15.5	28.567	1792000	9109500	224000	1138700
P34228	Putative transcription factor SEF1	SEF1	8	8	8	12	12	127.99	6303500	19719000	110590	345950
P38781	Chromatin structure-remodeling complex protein RSC30	RSC30	4	4	4	6.3	6.3	101.33	1242600	27283000	34516	757860
Q06103	26S proteasome regulatory subunit RPN7	RPN7	4	4	4	11.2	11.2	48.958	2237400	14414000	101700	655180
P39101	Protein CAJ1	CAJ1	6	6	6	23.5	23.5	44.854	6795400	30644000	308880	1392900
P35182	Protein phosphatase 2C homolog 1	PTC1	4	4	4	21.4	21.4	31.549	1979100	16625000	116420	977960
P32465;P38695	Low-affinity glucose transporter HXT1	HXT1	9	9	8	18.2	18.2	63.261	11544000	49567000	549730	2360300
P53877	Pre-rRNA-processing protein IPI3	IPI3	9	9	9	20.2	20.2	61.772	7598300	15606000	245110	503430
P43616	Cys-Gly metallodipeptidase DUG1	DUG1	2	2	2	5.4	5.4	52.871	0	0	0	0
Q06251	Uncharacterized protein YLR177W	YLR177W	3	2	2	8.1	6.4	71.265	1060300	7848600	33136	245270
Q12466;P48231	Tricalbin-1;Tricalbin-2	TCB1;TCB2	2	2	2	2.1	2.1	133.57	652620	3538600	11866	64339
Q01454	DNA polymerase alpha-binding protein	CTF4	13	13	13	18.1	18.1	104.42	15011000	58269000	306350	1189200
P26784	60S ribosomal protein L16-A	RPL16A	5	3	3	27.1	19.1	22.201	0	1120200	0	101840
Q06523	Uncharacterized protein YPR148C	YPR148C	2	2	2	5.7	5.7	49.279	1259500	8739200	54760	379960
P12695	Dihydrolipoyllysine-residue acetyltransferase component of pyruvate dehydrogenase complex, mitochondrial	LAT1	3	3	3	7.3	7.3	51.817	847040	6771000	36828	294390
Q03640	Tricalbin-3	TCB3	6	6	6	5.1	5.1	171.07	1008100	19239000	14610	278830
P07702	L-aminoadipate-semialdehyde dehydrogenase	LYS2	5	5	5	4.6	4.6	155.34	1870100	7617000	22263	90679
Q06214	WD repeat-containing protein JIP5	JIP5	19	19	19	40.4	40.4	55.263	69643000	575769984	3165600	26171000
P47116	Serine/threonine-protein kinase PTK2/STK2	PTK2	2	2	2	4.3	4.3	91.399	0	1144800	0	27921
P48743	RFX-like DNA-binding protein RFX1	RFX1	9	9	9	14.3	14.3	90.583	12477000	30915000	319910	792680
P38153	AP-3 complex subunit mu	APM3	4	4	4	11.6	11.6	54.837	0	13406000	0	558580
P38169	Kynurenine 3-monooxygenase	BNA4	2	2	2	4.8	4.8	52.429	943420	3005200	36286	115580
Q02521	Pre-mRNA-splicing factor SPP2	SPP2	7	7	7	54.1	54.1	20.648	24258000	16107000	3032200	2013400
P53199	Sterol-4-alpha-carboxylate 3-dehydrogenase, decarboxylating	ERG26	2	2	2	5.4	5.4	38.706	902330	3470800	50129	192820
Q07655	Protein WHI4	WHI4	3	3	3	5.9	5.9	70.689	374650	5024800	14410	193260
P22276	DNA-directed RNA polymerase III subunit RPC2	RET1	5	5	5	5.5	5.5	129.46	598920	4351500	11300	82103
P38713	Oxysterol-binding protein homolog 3	OSH3	4	4	4	4.7	4.7	113.76	1029100	5205100	19790	100100
Q08422	AN1-type zinc finger protein TMC1	TMC1	7	7	7	36.7	36.7	16.734	30814000	42133000	3851800	5266600
Q08235	Ribosome biogenesis protein BRX1	BRX1	8	8	8	39.2	39.2	33.531	8177500	12438000	481030	731630
Q03497	Serine/threonine-protein kinase STE20	STE20	3	3	2	3.9	3.9	102.36	498320	0	10602	0
P54838	Dihydroxyacetone kinase 1	DAK1	3	3	3	8.2	8.2	62.206	610930	5426300	20364	180880
P05150	Ornithine carbamoyltransferase	ARG3	2	2	2	6.2	6.2	37.845	5157100	14614000	286500	811880
P20484	Protein MAK11	MAK11	8	8	8	21.5	21.5	47.29	7034700	18423000	334990	877280
Q12154	ATPase GET3	GET3	7	7	7	22.6	22.6	39.353	9856800	41967000	547600	2331500
Q12480	Probable electron transfer flavoprotein subunit alpha, mitochondrial	AIM45	3	3	3	11.9	11.9	36.802	1924900	5133500	106940	285200
P38342	3-ketodihydrosphingosine reductase TSC10	TSC10	3	3	3	9.1	9.1	35.972	1530200	9413300	90009	553720
P09032	Translation initiation factor eIF-2B subunit gamma	GCD1	6	6	6	14.5	14.5	65.699	5018100	14022000	156820	438200
P40007	Nucleolar protein 16	NOP16	8	8	8	24.7	24.7	26.901	33701000	69127000	4814400	9875200
Q12066	Nuclear rim protein 1	NUR1	12	12	12	33.1	33.1	56.886	21295000	40115000	819030	1542900
P39968	Vacuolar protein 8	VAC8	3	3	3	6.7	6.7	63.207	1078900	5529300	46910	240400
P38811	Transcription-associated protein 1	TRA1	5	5	5	1.4	1.4	433.17	1065600	6941100	4956.5	32284
P32477	Glutamate--cysteine ligase	GSH1	4	4	4	7.8	7.8	78.253	4712300	23972000	138600	705060
P14843	Phospho-2-dehydro-3-deoxyheptonate aldolase, phenylalanine-inhibited	ARO3	5	5	5	16.8	16.8	41.069	7067100	26432000	336530	1258600
Q12339	rRNA-processing protein UTP23	UTP23	4	4	4	19.7	19.7	28.801	656380	1478300	46885	105590
P38282	Pre-mRNA-splicing factor SPP381	SPP381	6	6	6	22	22	33.771	20399000	25385000	2266500	2820600
P34909	General negative regulator of transcription subunit 4	MOT2	2	2	2	3.9	3.9	65.353	1391500	8650200	55658	346010
P06782	Carbon catabolite-derepressing protein kinase	SNF1	9	9	9	18	18	72.045	7768000	15533000	242750	485390
Q12329	Heat shock protein 42	HSP42	6	6	6	25.3	25.3	42.816	917410	37253000	65529	2660900
P38968	Protein transport protein SEC31	SEC31	3	3	3	3.1	3.1	138.72	0	7370600	0	163790
P19454	Casein kinase II subunit alpha	CKA2	3	3	3	12.7	12.7	39.403	1667400	7928700	92633	440480
P32389	Transcriptional activator of sulfur metabolism MET4	MET4	7	7	7	12.9	12.9	74.372	14838000	23363000	706560	1112500
P40040	Protein THO1	THO1	2	2	2	10.6	10.6	24.137	914420	2035700	101600	226180
P53295	Ribosome-interacting GTPase 2	RBG2	3	3	3	10.6	10.6	41.006	1458000	5411300	72900	270560
P40348	Replication factor C subunit 2	RFC2	3	3	3	8.5	8.5	39.741	2378300	2965600	99096	123570
P38861	60S ribosomal export protein NMD3	NMD3	2	2	2	4.4	4.4	59.095	0	5427500	0	258450
Q06412	Rho1 guanine nucleotide exchange factor TUS1	TUS1	2	2	2	1.8	1.8	149.11	0	2580100	0	40954
Q06315	Protein SKG3	SKG3	2	2	2	2.7	2.7	114.11	0	5456700	0	95731
P39931	Protein SSP120	SSP120	3	3	3	15	15	27.289	351210	17136000	31928	1557800
P43609	Chromatin structure-remodeling complex protein RSC8	RSC8	7	7	7	16.3	16.3	63.167	8442300	22948000	255830	695390
P38236	Protein MUM2	MUM2	2	2	2	6.3	6.3	41.433	1018500	4270700	67901	284710
Q12208	U6 snRNA phosphodiesterase	USB1	6	6	6	19.3	19.3	33.694	6038500	13156000	301920	657810
P53769	Pre-mRNA-splicing factor CWC24	CWC24	4	4	4	19.7	19.7	29.74	11363000	5349700	757570	356650
P39729	Ribosome-interacting GTPase 1	RBG1	3	3	3	12.2	12.2	40.701	915540	4570200	39806	198700
P15424	ATP-dependent RNA helicase MSS116, mitochondrial	MSS116	3	3	3	5.7	5.7	76.268	1633000	0	44134	0
P06787	Calmodulin	CMD1	4	4	4	33.3	33.3	16.135	6594400	9445600	824300	1180700
Q02875	SMY2 homolog 2	SYH1	4	4	4	5.2	5.2	94.355	0	7202400	0	218250
P33418	Exportin-T	LOS1	5	5	5	4.9	4.9	126.82	1081400	6042900	23508	131370
Q06010	A-factor-processing enzyme	STE23	2	2	2	3.1	3.1	117.58	0	419300	0	6988.3
Q04493	Prefoldin subunit 5	GIM5	2	2	2	12.3	12.3	18.356	1244700	3336400	113150	303310
P36775	Lon protease homolog, mitochondrial	PIM1	2	2	2	1.9	1.9	127.11	4540700	8044000	73238	129740
P23585	High-affinity glucose transporter HXT2	HXT2	4	4	4	8.3	8.3	59.84	1046100	7543400	55057	397020
P34247	U3 small nucleolar RNA-associated protein 11	UTP11	5	5	5	20.8	20.8	29.735	2271300	828790	206480	75345
Q06287	Ribosomal RNA small subunit methyltransferase NEP1	EMG1	7	7	7	34.5	34.5	27.895	12108000	20101000	756770	1256300
P32832	Chromatin structure-remodeling complex subunit RSC7	NPL6	9	9	9	26	26	49.65	9372800	37023000	347140	1371200
P49626	60S ribosomal protein L4-B	RPL4B	15	2	2	52.5	4.4	39.062	3027200	2301900	168180	127880
P53154	Glycerol uptake protein 1	GUP1	2	2	2	5	5	65.339	0	1473900	0	56688
Q07896	Nucleolar complex-associated protein 3	NOC3	18	18	18	31.7	31.7	75.581	36148000	54458000	1032800	1555900
Q04347	Bud site selection protein 22	BUD22	11	11	11	22.4	22.4	60.053	34297000	40030000	1559000	1819500
P54860	E4 ubiquitin-protein ligase UFD2	UFD2	3	3	3	3.6	3.6	109.91	935410	3636900	19488	75768
P53549	26S protease subunit RPT4	RPT4	3	3	2	8.7	8.7	49.408	1025200	6696600	48818	318880
P38221	Phosphatidate cytidylyltransferase	CDS1	5	5	5	11.8	11.8	51.822	2792200	14612000	139610	730580
Q12074	Spermidine synthase	SPE3	5	5	5	22.5	22.5	33.324	274890	2769900	21145	213070
Q12004	RNA polymerase II transcription factor B subunit 4	TFB4	3	3	3	10.4	10.4	37.457	0	5057200	0	266170
Q02770	Peptidyl-prolyl isomerase CWC27	CWC27	5	5	5	22.3	22.3	35.025	5722100	11634000	317890	646330
P38627	CTP synthase 2	URA8	7	5	5	17.1	11.4	64.51	2942900	12456000	89179	377450
P53250	Twinfilin-1	TWF1	4	4	4	17.5	17.5	37.07	4842700	3635300	322850	242350
P07703	DNA-directed RNA polymerases I and III subunit RPAC1	RPC40	4	4	4	14.3	14.3	37.686	3310200	15148000	194720	891040
P36103	Uncharacterized protein YKL023W	YKL023W	4	4	4	23.8	23.8	32.293	0	6620000	0	601820
P53251	Ribosome biogenesis protein SLX9	SLX9	8	8	8	47.1	47.1	24.069	22886000	29752000	2080500	2704700
P42841	Polyadenylation factor subunit 2	PFS2	5	5	5	14.8	14.8	53.143	4644100	20583000	193500	857610
Q07915	Ribosome biogenesis protein RLP24	RLP24	5	5	5	18.6	18.6	23.975	0	32939000	0	8234600
P39743	Reduced viability upon starvation protein 167	RVS167	3	3	3	8.9	8.9	52.774	0	2259800	0	141230
P53281	LAS seventeen-binding protein 1	LSB1	3	3	3	12	12	26.139	8627800	19551000	1078500	2443800
Q12495	Chromatin assembly factor 1 subunit p90	RLF2	14	14	14	26.4	26.4	70.209	30423000	29452000	1170100	1132800
P36135	Probable secreted beta-glucosidase UTH1	UTH1	2	2	2	6	6	36.955	1746500	2373700	291080	395610
P06101	Hsp90 co-chaperone Cdc37	CDC37	2	2	2	5.9	5.9	58.384	814890	6046000	30181	223920
Q03964	Transposon Ty1-DR2 Gag polyprotein;Capsid protein;Gag-p4	TY1A-DR2	5	1	1	15.9	4.3	49.445	0	0	0	0
P25374	Cysteine desulfurase, mitochondrial	NFS1	3	3	3	10.7	10.7	54.466	2621900	8986500	104880	359460
P34077	Nucleoporin NIC96	NIC96	2	2	2	2.5	2.5	96.173	740440	1762000	17629	41953
Q01477	Ubiquitin carboxyl-terminal hydrolase 3	UBP3	7	7	7	11.1	11.1	101.92	483430	4639700	10987	105450
P38719	ATP-dependent RNA helicase DBP8	DBP8	2	2	2	4.9	4.9	47.878	467510	2389500	19480	99563
P40433	6-phosphofructo-2-kinase 1	PFK26	6	6	6	9.3	9.3	93.416	559840	17098000	13996	427440
P38256	Uncharacterized protein YBR096W	YBR096W	1	1	1	5.2	5.2	27.092	1704200	4720400	131090	363110
P41819	Dimethyladenosine transferase	DIM1	8	8	8	29.9	29.9	35.95	13505000	25849000	643110	1230900
P38791	Deoxyhypusine synthase	DYS1	4	4	4	12.4	12.4	42.892	3628400	14162000	145140	566470
P38779	Proteasome-interacting protein CIC1	CIC1	7	7	7	18.6	18.6	42.529	4802900	12436000	228710	592210
Q03921	Protein dopey	DOP1	6	6	6	3.8	3.8	194.69	1465700	6337400	16107	69642
P53927	Ribosome biogenesis protein 15	NOP15	3	3	3	14.1	14.1	25.447	12760000	15359000	1822800	2194100
P29547	Elongation factor 1-gamma 1	CAM1	4	2	2	8.2	5.8	47.087	274860	5392300	10995	215690
P04050	DNA-directed RNA polymerase II subunit RPB1	RPO21	4	3	3	2.4	1.9	191.61	1232500	4659200	15216	57521
Q07844	Ribosome biogenesis ATPase RIX7	RIX7	18	18	18	28.2	28.2	93.068	17253000	29721000	392120	675490
P40856	SIT4-associating protein SAP185	SAP185	10	10	10	13.8	13.8	121.4	1834100	71581000	36682	1431600
P40217	Eukaryotic translation initiation factor 3 subunit I	TIF34	6	6	6	27.4	27.4	38.755	0	13575000	0	678760
P02829	ATP-dependent molecular chaperone HSP82	HSP82	26	2	2	38.6	3.9	81.405	516800	6726000	14355	186830
Q06053	tRNA-dihydrouridine(47) synthase [NAD(P)(+)]	DUS3	15	15	15	30.4	30.4	76.595	18777000	38644000	457980	942530
Q06505	Transcription factor SPN1	SPN1	16	16	16	47.6	47.6	46.082	50075000	77616000	1788400	2772000
Q01939	26S protease regulatory subunit 8 homolog	RPT6	4	4	4	13.6	13.6	45.271	0	5665100	0	236050
P19880	AP-1-like transcription factor YAP1	YAP1	5	5	5	9.5	9.5	72.532	2143900	20680000	76569	738580
P15303	Protein transport protein SEC23	SEC23	6	6	6	8.9	8.9	85.384	0	896310	0	25609
P30665	DNA replication licensing factor MCM4	MCM4	3	3	3	4.2	4.2	105	0	4595500	0	85102
P40052	Uncharacterized protein YER079W	YER079W	2	2	2	10.5	10.5	23.197	2587800	5754000	199060	442610
P25454	DNA repair protein RAD51	RAD51	3	3	3	11.5	11.5	42.963	1922500	6375300	120160	398450
Q08977	UPF0662 protein YPL260W	YPL260W	7	7	7	12.5	12.5	62.779	3581600	7517700	132650	278430
Q05050	Eisosome protein 1	EIS1	5	5	5	8.8	8.8	93.344	0	5327700	0	104460
P38623	Serine/threonine-protein kinase RCK2	RCK2	4	4	4	8.7	8.7	68.061	0	3368800	0	124770
P13586	Calcium-transporting ATPase 1	PMR1	2	2	2	1.9	1.9	104.57	813120	1930300	18480	43870
P35724	Manganese resistance protein MNR2	MNR2	4	4	4	6.1	6.1	109.74	0	6185200	0	162770
P53552	THO complex subunit 2	THO2	9	9	9	6.8	6.8	183.93	7132800	13692000	77530	148830
Q12490;Q04214;Q12266;Q04215	Transposon Ty1-BL Gag-Pol polyprotein;Capsid protein;Ty1 protease;Integrase;Reverse transcriptase/ribonuclease H;Transposon Ty1-MR1 Gag-Pol polyprotein;Capsid protein;Ty1 protease;Integrase;Reverse transcriptase/ribonuclease H	TY1B-BL;TY1B-MR1	26	4	1	20.9	3.3	198.97	3960500	28208000	52807	376110
P33307	Importin alpha re-exporter	CSE1	3	3	3	4.3	4.3	109.35	460270	2605000	10006	56631
P14306	Carboxypeptidase Y inhibitor	TFS1	2	2	2	13.7	13.7	24.357	1002000	0	111330	0
Q08446	Protein SGT1	SGT1	3	3	3	8.6	8.6	44.859	2058900	6174400	79188	237480
Q05775	Eukaryotic translation initiation factor 3 subunit J	HCR1	2	2	2	8.7	8.7	29.564	0	1616900	0	146990
P53615	Carbonic anhydrase	NCE103	2	2	2	12.7	12.7	24.859	528780	4272600	48071	388420
Q06494	Putative pyridoxal reductase	YPR127W	2	2	2	6.7	6.7	38.6	1572000	4976500	74855	236970
P07269	Regulatory protein PHO2	PHO2	3	3	3	7.2	7.2	63.39	12035000	22329000	802310	1488600
P06843	Protein SPT2	SPT2	4	4	4	13.5	13.5	38.551	11939000	24176000	746160	1511000
P48415	COPII coat assembly protein SEC16	SEC16	3	3	3	1.9	1.9	241.69	0	9045400	0	92300
P46956	Inorganic phosphate transporter PHO86	PHO86	2	2	2	8	8	34.881	390700	1762000	24419	110130
P41895	Transcription initiation factor IIF subunit alpha	TFG1	9	9	9	13.7	13.7	82.193	13199000	30567000	399960	926270
P53741	UBP3-associated protein BRE5	BRE5	3	3	3	10.5	10.5	57.673	0	9606500	0	355800
P38149	Probable di- and tripeptidase DUG2	DUG2	4	4	4	4.8	4.8	98.07	2840300	7653600	76764	206850
P00729	Carboxypeptidase Y	PRC1	2	2	2	5.8	5.8	59.801	446270	5524900	23488	290780
P38793	tRNA (guanine(37)-N1)-methyltransferase	TRM5	2	2	2	6.4	6.4	56.514	800530	2742900	27605	94583
P05743	60S ribosomal protein L26-A	RPL26A	10	2	2	48.8	8.7	14.234	0	1397800	0	232960
P40368	Nucleoporin NUP82	NUP82	3	3	3	4.3	4.3	82.084	354790	5770900	9336.6	151870
P07271	ATP-dependent DNA helicase PIF1	PIF1	12	12	12	15.5	15.5	97.681	12839000	25978000	285310	577300
P53868	Alpha-1,2-mannosyltransferase ALG9	ALG9	4	4	4	8.6	8.6	63.776	1488500	8645900	62022	360240
P38961	25S rRNA (adenine(645)-N(1))-methyltransferase	RRP8	14	14	14	39.5	39.5	45.985	36541000	41394000	1827100	2069700
P29478	Signal recognition particle subunit SEC65	SEC65	7	7	7	28.2	28.2	31.169	6008600	25132000	429190	1795100
P38084	Leu/Val/Ile amino-acid permease	BAP2	1	1	1	2.1	2.1	67.769	956470	3855700	45546	183600
P39109;P14772	Metal resistance protein YCF1	YCF1	8	8	8	6.5	6.5	171.12	2570200	15065000	33818	198230
Q02457	Protein TBF1	TBF1	3	3	3	7.3	7.3	62.823	3546200	11565000	168860	550710
P33302;Q04182	Pleiotropic ABC efflux transporter of multiple drugs	PDR5	7	7	7	5.7	5.7	170.44	3348200	6653300	49973	99303
P42942	Uncharacterized GTP-binding protein YGR210C	YGR210C	2	2	2	8	8	45.213	0	5308600	0	294920
P38144	ISWI chromatin-remodeling complex ATPase ISW1	ISW1	22	18	18	25.9	22.2	131.1	18068000	28479000	277960	438140
P09440	C-1-tetrahydrofolate synthase, mitochondrial;Methylenetetrahydrofolate dehydrogenase;Methenyltetrahydrofolate cyclohydrolase;Formyltetrahydrofolate synthetase	MIS1	2	2	2	2.9	2.9	106.22	0	3339200	0	61837
Q08773	ISWI chromatin-remodeling complex ATPase ISW2	ISW2	26	26	22	26.9	26.9	130.33	33172000	54377000	526550	863130
P54005	Protein DIA1	DIA1	5	5	5	17	17	38.76	1254200	3368300	78385	210520
P40086	Cytochrome c oxidase assembly protein COX15	COX15	2	2	2	4.9	4.9	54.658	570580	3982000	24808	173130
P25847	DNA mismatch repair protein MSH2	MSH2	6	6	6	7.7	7.7	108.88	3840900	3782400	69835	68771
P32644	Putative ATP-dependent RNA helicase ECM32	ECM32	3	3	3	3.2	3.2	126.97	0	0	0	0
P38904	Protein SPP41	SPP41	12	12	12	12.4	12.4	161.6	10193000	3428300	167100	56202
Q12386	Actin-like protein ARP8	ARP8	4	4	4	8.2	8.2	100.21	4187300	8439500	102130	205840
P89105	RNA polymerase-associated protein CTR9	CTR9	7	7	7	8.1	8.1	124.71	2603600	15229000	42681	249650
Q12186	Branchpoint-bridging protein	MSL5	2	2	2	4.6	4.6	53.034	658160	2088900	26326	83556
Q02455	Protein MLP1	MLP1	10	10	10	6.1	6.1	218.45	8503900	24213000	84197	239740
P23255	Transcription initiation factor TFIID subunit 2	TAF2	8	8	8	7.4	7.4	161.47	589090	1748700	8663.1	25716
P32354	Minichromosome maintenance protein 10	MCM10	8	8	8	15.6	15.6	65.814	8762300	14292000	292080	476410
P34241	Nucleolar pre-ribosomal-associated protein 1	URB1	13	13	13	9.1	9.1	203.28	21282000	16439000	210710	162760
Q12230	Sphingolipid long chain base-responsive protein LSP1	LSP1	5	4	4	16.4	11.4	38.071	0	930630	0	62042
P38798	Nonsense-mediated mRNA decay protein 2	NMD2	9	9	9	10.3	10.3	126.75	0	3168900	0	51111
P32597	Nuclear protein STH1/NPS1	STH1	12	12	12	11	11	156.74	5338100	24384000	86098	393300
P21374	Pre-mRNA-splicing factor ISY1	ISY1	7	7	7	34.5	34.5	28.023	7929100	17800000	660760	1483300
Q06337	Chromatin modification-related protein EAF1	EAF1	5	5	5	6.1	6.1	112.5	2306100	7654900	39087	129740
P38859	DNA replication ATP-dependent helicase/nuclease DNA2;DNA replication nuclease DNA2;DNA replication ATP-dependent helicase DNA2	DNA2	11	11	11	9	9	171.69	10180000	23511000	121190	279900
P00445	Superoxide dismutase [Cu-Zn]	SOD1	3	3	3	36.4	36.4	15.854	0	1471700	0	122640
P38693;P35842;P24031;P00635	Acid phosphatase PHO12;Acid phosphatase PHO11;Constitutive acid phosphatase;Repressible acid phosphatase	PHO12;PHO11;PHO3;PHO5	2	2	2	4.1	4.1	52.699	0	2498400	0	124920
P00812	Arginase	CAR1	1	1	1	4.5	4.5	35.662	0	0	0	0
P00890	Citrate synthase, mitochondrial	CIT1	5	5	5	12.3	12.3	53.359	0	0	0	0
P03871	Partitioning protein REP1	REP1	2	2	2	5.1	5.1	43.231	1475400	3348300	73768	167410
P03872	Partitioning protein REP2	REP2	3	3	3	12.8	12.8	33.196	2644800	4787500	176320	319170
P03962	Orotidine 5-phosphate decarboxylase	URA3	2	2	2	12	12	29.239	0	7380300	0	410020
P04819	DNA ligase 1	CDC9	6	6	6	10.2	10.2	84.827	3872500	3308700	113900	97316
P05318	60S acidic ribosomal protein P1-alpha	RPP1A	1	1	1	20.8	20.8	10.908	0	0	0	0
P05626	ATP synthase subunit 4, mitochondrial	ATP4	3	3	3	15.2	15.2	26.925	0	0	0	0
P06701	Regulatory protein SIR3	SIR3	3	3	3	3.5	3.5	111.36	909670	2295900	16846	42516
P06780	GTP-binding protein RHO1	RHO1	5	5	5	22.5	22.5	23.152	800220	11456000	80022	1145600
P07213	Mitochondrial import receptor subunit TOM70	TOM70	2	2	2	5.2	5.2	70.122	0	4725300	0	143190
P07245	C-1-tetrahydrofolate synthase, cytoplasmic;Methylenetetrahydrofolate dehydrogenase;Methenyltetrahydrofolate cyclohydrolase;Formyltetrahydrofolate synthetase	ADE3	4	4	4	6.1	6.1	102.2	0	0	0	0
P07274	Profilin	PFY1	3	3	3	30.2	30.2	13.677	0	0	0	0
P07834	Cell division control protein 4	CDC4	2	2	1	3.3	3.3	86.089	2219100	2079700	59976	56208
P08539	Guanine nucleotide-binding protein alpha-1 subunit	GPA1	2	2	2	4.2	4.2	54.075	1844500	5337300	65876	190620
P09435	Heat shock protein SSA3	SSA3	13	1	1	21.1	1.8	70.546	0	0	0	0
P09734	Tubulin alpha-3 chain	TUB3	4	2	2	9	4	49.693	912570	0	45628	0
P09959	Regulatory protein SWI6	SWI6	3	3	3	4.9	4.9	90.559	0	1944700	0	45226
P10622	60S acidic ribosomal protein P1-beta	RPP1B	1	1	1	15.1	15.1	10.667	0	0	0	0
P10862	Postreplication repair E3 ubiquitin-protein ligase RAD18	RAD18	6	6	6	17.9	17.9	55.23	5332600	13526000	242390	614810
P10962	Protein MAK16	MAK16	5	5	5	21.2	21.2	35.695	28623000	32498000	2385200	2708200
P11978	Regulatory protein SIR4	SIR4	26	26	26	25.5	25.5	152.06	37043000	96734000	507440	1325100
P13574	Protein STE12	STE12	3	3	3	7.4	7.4	77.866	1095200	3821800	34225	119430
P13712	Chromatin assembly factor 1 subunit p50	MSI1	2	2	2	5.9	5.9	47.364	1767600	3115100	126260	222510
P14737	DNA repair protein RAD9	RAD9	4	4	4	4.5	4.5	148.4	1007100	7160500	13251	94217
P14743	Glycylpeptide N-tetradecanoyltransferase	NMT1	3	3	3	10.5	10.5	52.837	0	7406900	0	322040
P15436	DNA polymerase delta catalytic subunit	POL3	4	4	4	4.6	4.6	124.62	1191700	3261900	20199	55287
P17505	Malate dehydrogenase, mitochondrial	MDH1	1	1	1	5.7	5.7	35.65	0	0	0	0
P17649	4-aminobutyrate aminotransferase	UGA1	3	3	3	8.1	8.1	52.946	660750	6114700	25413	235180
P19145	General amino-acid permease GAP1	GAP1	3	3	3	7	7	65.655	2107400	10539000	91626	458230
P19659	Mediator of RNA polymerase II transcription subunit 15	GAL11	3	3	3	4	4	120.31	1634500	4633700	41909	118810
P19735	Pre-mRNA-splicing factor 6	PRP6	2	2	2	2.2	2.2	104.23	142730	0	2798.7	0
P19812	E3 ubiquitin-protein ligase UBR1	UBR1	3	3	3	2.6	2.6	224.84	0	13548000	0	150530
P20051	Dihydroorotase	URA4	1	1	1	4.7	4.7	40.313	2856400	4310700	158690	239490
P20095	Pre-mRNA-splicing factor ATP-dependent RNA helicase-like protein PRP2	PRP2	3	3	3	3.9	3.9	99.812	1382100	626280	28793	13047
P20485	Choline kinase	CKI1	3	3	3	5.5	5.5	66.316	1629600	6703300	58200	239400
P20967	2-oxoglutarate dehydrogenase, mitochondrial	KGD1	2	2	2	1.9	1.9	114.41	425140	0	10369	0
P21304	Periodic tryptophan protein 1	PWP1	15	15	15	31.8	31.8	63.803	27389000	37687000	978170	1345900
P21657	Transcriptional activator protein DAL81	DAL81	6	6	6	6.9	6.9	109.17	2507800	11107000	64302	284780
P21957	Transcriptional repressor OPI1	OPI1	3	3	3	7.4	7.4	46.064	2319900	8151400	128880	452860
P22035	Myb-like DNA-binding protein BAS1	BAS1	8	8	8	13.4	13.4	89.603	8850100	25138000	201140	571320
P22082	Transcription regulatory protein SNF2	SNF2	3	3	3	2.1	2.1	194.05	1719500	2212600	23882	30731
P22134	DNA-3-methyladenine glycosylase	MAG1	3	3	3	12.8	12.8	34.333	0	0	0	0
P22216	Serine/threonine-protein kinase RAD53	RAD53	15	15	15	24.5	24.5	91.961	30443000	58162000	822800	1572000
P22336	Replication factor A protein 1	RFA1	2	2	2	3.9	3.9	70.347	522020	1197900	15354	35233
P22470	Protein SAN1	SAN1	3	3	3	10	10	65.617	0	6394800	0	245960
P23292;P23291	Casein kinase I homolog 2;Casein kinase I homolog 1	YCK2;YCK1	2	2	2	4.6	4.6	62.078	0	1310900	0	56996
P23594;P23595	Serine/threonine-protein phosphatase PP2A-1 catalytic subunit;Serine/threonine-protein phosphatase PP2A-2 catalytic subunit	PPH21;PPH22	3	3	3	13.8	13.8	41.937	589170	2180100	32732	121110
P24276	Protein SSD1	SSD1	2	2	2	1.7	1.7	139.95	491730	1492500	7931.2	24073
P24583	Protein kinase C-like 1	PKC1	2	2	2	2.3	2.3	131.48	0	4531900	0	75532
P25336	DNA mismatch repair protein MSH3	MSH3	3	3	3	6.4	6.4	116.53	0	909470	0	17490
P25339	Pumilio homology domain family member 4	PUF4	2	2	2	2.5	2.5	97.797	596010	3630100	23840	145210
P25343	Reduced viability upon starvation protein 161	RVS161	2	2	2	8.7	8.7	30.25	0	6081100	0	337840
P25358	Elongation of fatty acids protein 2	ELO2	2	2	2	6.9	6.9	40.002	3424800	0	428100	0
P25369	LAS seventeen-binding protein 5	LSB5	5	5	5	22	22	39.872	9428900	17405000	628590	1160300
P25441	DNA-directed RNA polymerase III subunit RPC4	RPC53	2	2	2	5	5	46.667	1355900	2722700	67793	136130
P25555	Single-strand telomeric DNA-binding protein GBP2	GBP2	3	3	3	9.4	9.4	48.728	0	4526400	0	188600
P25586	KRR1 small subunit processome component	KRR1	6	6	6	18	18	37.159	11896000	5763400	660910	320190
P25635	Periodic tryptophan protein 2	PWP2	9	9	9	10.5	10.5	103.98	1515100	26807000	32235	570370
P25644	DNA topoisomerase 2-associated protein PAT1	PAT1	2	2	2	3	3	88.51	0	0	0	0
P26793	Flap endonuclease 1	RAD27	1	1	1	3.7	3.7	43.279	0	0	0	0
P27705	Regulatory protein MIG1	MIG1	2	2	2	4.4	4.4	55.531	1229900	4837100	72345	284540
P28000	DNA-directed RNA polymerases I and III subunit RPAC2	RPC19	1	1	1	10.6	10.6	16.151	1543800	3607300	220540	515330
P28320	Protein CWC16	YJU2	2	2	2	9.7	9.7	32.312	1790600	6158100	119370	410540
P28495	F-actin-capping protein subunit alpha	CAP1	3	3	3	13.4	13.4	30.699	0	6053600	0	403570
P28519	DNA repair protein RAD14	RAD14	4	4	4	15.6	15.6	43.038	7100100	7803700	507150	557410
P28834	Isocitrate dehydrogenase [NAD] subunit 1, mitochondrial	IDH1	2	2	2	6.4	6.4	39.324	0	0	0	0
P29056	Transcription factor IIIB 70 kDa subunit	BRF1	2	2	2	4.4	4.4	66.906	1580100	3355800	56433	119850
P29465	Chitin synthase 3	CHS3	4	4	4	6.1	6.1	131.6	0	962910	0	16602
P29539	Telomere length regulator protein RIF1	RIF1	3	3	3	2.3	2.3	217.93	1651100	1883000	15725	17933
P30902	ATP synthase subunit d, mitochondrial	ATP7	2	2	2	17.8	17.8	19.809	0	0	0	0
P31111	Synaptonemal complex protein ZIP1	ZIP1	2	2	2	2.5	2.5	100.03	547430	664940	10527	12787
P31385	Transcriptional regulatory protein DEP1	DEP1	4	4	4	12.1	12.1	46.977	3510700	38431000	195040	2135100
P32333	TATA-binding protein-associated factor MOT1	MOT1	5	5	5	4.7	4.7	209.97	1396400	2582900	14395	26627
P32349	DNA-directed RNA polymerase III subunit RPC3	RPC82	9	9	9	13	13	74.016	5515200	16177000	162210	475790
P32352	C-8 sterol isomerase	ERG2	2	2	2	14	14	24.895	0	0	0	0
P32486	Beta-glucan synthesis-associated protein KRE6	KRE6	3	3	3	6.8	6.8	80.122	0	6302600	0	286480
P32505	Nuclear polyadenylated RNA-binding protein NAB2	NAB2	2	2	2	6.3	6.3	58.32	1580200	6726800	71829	305770
P32524	Pre-mRNA-splicing factor PRP21	PRP21	4	4	4	15.7	15.7	33.052	1719600	4742200	107470	296380
P32563	V-type proton ATPase subunit a, vacuolar isoform	VPH1	6	6	6	7.7	7.7	95.528	0	0	0	0
P32568;P53756	Protein SNQ2	SNQ2	4	4	4	3.4	3.4	168.76	423040	10205000	5958.3	143730
P32610	V-type proton ATPase subunit D	VMA8	2	2	2	4.7	4.7	29.194	0	0	0	0
P32639	Pre-mRNA-splicing helicase BRR2	BRR2	7	7	7	4.4	4.4	246.18	3057400	8373700	29118	79749
P32776	RNA polymerase II transcription factor B subunit 1	TFB1	3	3	3	5.6	5.6	72.894	5900600	10287000	155280	270710
P32790	Actin cytoskeleton-regulatory complex protein SLA1	SLA1	3	3	3	2.4	2.4	135.85	1530500	7102300	35593	165170
P32791	Ferric/cupric reductase transmembrane component 1	FRE1	3	3	3	6.6	6.6	78.853	0	981720	0	28049
P32797	Cell division control protein 13	CDC13	3	3	3	4.9	4.9	104.9	0	0	0	0
P32829	Double-strand break repair protein MRE11	MRE11	2	2	2	4	4	77.65	2300100	5218700	85190	193280
P32863	DNA repair and recombination protein RAD54	RAD54	2	2	2	2.9	2.9	101.75	1034100	2343600	22980	52080
P32909	Protein SMY2	SMY2	7	7	7	11.9	11.9	81.396	0	14009000	0	437780
P33201	Ribosome assembly factor MRT4	MRT4	3	3	3	11.4	11.4	27.058	705250	5315000	58771	442920
P33297	26S protease regulatory subunit 6A	RPT5	2	2	2	5.1	5.1	48.255	0	1434200	0	57368
P33301	DNA repair protein XRS2	XRS2	4	4	4	5.9	5.9	96.363	3803400	3768800	97522	96635
P33334	Pre-mRNA-splicing factor 8	PRP8	2	2	2	1.9	1.9	279.5	45814000	54549000	384990	458390
P33399	La protein homolog	LHP1	3	3	3	14.9	14.9	32.104	4013000	2960200	334420	246690
P33417	Intrastrand cross-link recognition protein	IXR1	4	4	4	6.7	6.7	67.855	2564600	5320400	233140	483670
P33748	Zinc finger protein MSN2	MSN2	2	2	2	3.1	3.1	77.86	0	4688700	0	275800
P33767	Dolichyl-diphosphooligosaccharide--protein glycosyltransferase subunit WBP1	WBP1	3	3	3	8.1	8.1	49.391	711930	2359700	35597	117990
P33775	Dolichyl-phosphate-mannose--protein mannosyltransferase 1	PMT1	2	2	2	3.8	3.8	92.674	0	0	0	0
P34078	Protein LTV1	LTV1	3	3	3	10.2	10.2	53.39	0	0	0	0
P34223	UBX domain-containing protein 1	SHP1	4	4	4	12.8	12.8	46.987	1957900	14440000	81577	601650
P34761	Protein WHI3	WHI3	3	3	3	5.7	5.7	71.252	0	1996400	0	133090
P35178	Ribosomal RNA-processing protein 1	RRP1	2	2	2	11.9	11.9	33.202	0	502230	0	33482
P35180	Mitochondrial import receptor subunit TOM20	TOM20	1	1	1	9.3	9.3	20.317	0	0	0	0
P35728	Protein MPE1	MPE1	3	3	3	11.6	11.6	49.646	1975800	1339600	79031	53583
P35729	Nucleoporin NUP120	NUP120	2	2	2	2.5	2.5	120.45	964870	3311600	20529	70459
P35732	RNA polymerase II degradation factor 1	DEF1	5	5	5	11.4	11.4	83.972	0	43910000	0	2744400
P35734	DASH complex subunit ASK1	ASK1	1	1	1	6.5	6.5	32.071	912670	2491100	70205	191630
P35817	Bromodomain-containing factor 1	BDF1	11	11	11	19	19	76.977	9824400	32627000	316920	1052500
P36009	Probable ATP-dependent RNA helicase DHR2	DHR2	2	2	2	3.3	3.3	82.712	1005400	2532100	22849	57547
P36051	GPI ethanolamine phosphate transferase 1	MCD4	3	3	3	3.4	3.4	105.69	0	1920800	0	53355
P36056	37S ribosomal protein S22, mitochondrial	RSM22	2	2	2	4.8	4.8	72.189	0	5209700	0	153230
P36076	Coenzyme A biosynthesis protein 3	CAB3	2	2	2	3.5	3.5	65.237	0	0	0	0
P36084	Splicing factor MUD2	MUD2	3	3	3	8.9	8.9	60.459	1438300	3291400	49595	113500
P36106	Transcription factor BYE1	BYE1	7	7	7	14	14	67.9	5291300	11863000	182460	409060
P36120	ATP-dependent RNA helicase DBP7	DBP7	9	9	9	15.2	15.2	83.307	5238100	6772200	124720	161240
P36124	SET domain-containing protein 3	SET3	4	4	4	6.9	6.9	85.479	3567000	9817700	82954	228320
P36160	Ribosome biogenesis protein RPF2	RPF2	5	5	5	14.2	14.2	39.598	7466900	7516300	622240	626360
P37262;P50278	6-phosphogluconolactonase-like protein 2;6-phosphogluconolactonase-like protein 1	SOL2;SOL1	3	3	3	13	13	34.501	815170	8284700	47951	487330
P37263	UPF0743 protein YCR087C-A	YCR087C-A	7	7	7	43.1	43.1	17.738	30109000	10996000	4301300	1570800
P37292	Serine hydroxymethyltransferase, mitochondrial	SHM1	3	2	2	7.8	6.3	53.686	0	0	0	0
P37297	Phosphatidylinositol 4-kinase STT4	STT4	2	2	2	1.3	1.3	214.6	1317700	6913500	15146	79465
P37366	Cyclin CCL1	CCL1	3	3	3	9.7	9.7	45.21	4254900	5880700	202610	280030
P38074	Protein arginine N-methyltransferase 1	HMT1	2	2	2	7.2	7.2	39.786	2459600	4644000	136650	258000
P38080	Serine/threonine-protein kinase AKL1	AKL1	2	2	2	2.4	2.4	123.99	0	5160300	0	87463
P38121	DNA polymerase alpha subunit B	POL12	3	3	3	6.1	6.1	78.773	7894600	5826100	239230	176550
P38152	Tricarboxylate transport protein	CTP1	1	1	1	3.7	3.7	32.173	0	2679800	0	167490
P38181	Nucleoporin NUP170	NUP170	3	3	3	2.5	2.5	169.47	668830	6078400	8156.5	74127
P38217	Importin subunit beta-2	KAP104	3	3	3	3.5	3.5	103.68	903400	9175200	24416	247980
P38251	Replication factor C subunit 5	RFC5	5	5	5	17.8	17.8	39.941	7359700	2831100	334530	128690
P38283	Inner centromere protein-related protein SLI15	SLI15	1	1	1	2	2	79.185	0	0	0	0
P38286	Very-long-chain 3-oxoacyl-CoA reductase	IFA38	6	6	6	22.5	22.5	38.708	1753800	17311000	109610	1082000
P38313	Central kinetochore subunit AME1	AME1	2	2	2	6.5	6.5	37.461	0	5913300	0	328520
P38314	Protein SDS24	SDS24	2	2	2	4.9	4.9	57.187	0	3029800	0	137720
P38326	SWR1-complex protein 5	SWC5	5	5	5	20.8	20.8	34.343	4988100	24035000	277120	1335300
P38351	RNA polymerase II-associated protein 1	PAF1	3	3	3	7.6	7.6	51.8	1721800	5732700	74859	249250
P38682	ADP-ribosylation factor GTPase-activating protein GLO3	GLO3	2	2	2	4.9	4.9	55.093	0	12615000	0	467220
P38687	Signal recognition particle subunit SRP68	SRP68	4	4	4	9.7	9.7	69.005	2423400	7165100	75730	223910
P38694	Putative aldehyde dehydrogenase-like protein YHR039C	MSC7	2	2	2	5.3	5.3	71.32	650600	3961000	22434	136590
P38715	NADPH-dependent aldose reductase GRE3	GRE3	2	2	2	8	8	37.118	684110	0	29744	0
P38717	Protein SIP3	SIP3	2	2	2	1.5	1.5	142.82	8073200	7843700	106230	103210
P38765	Uncharacterized isomerase YHI9	YHI9	2	2	2	7.8	7.8	32.563	0	6047200	0	465170
P38771	Ribosome-recycling factor, mitochondrial	RRF1	2	2	2	10.4	10.4	26.406	0	0	0	0
P38803	Pre-rRNA-processing protein IPI1	IPI1	2	2	2	9.6	9.6	37.866	0	4109300	0	228300
P38845	Cruciform DNA-recognizing protein 1;CRP1 short N-terminal subpeptide;CRP1 short C-terminal subpeptide	CRP1	2	2	2	6.2	6.2	51.115	0	1394600	0	73398
P38852	Protein LIN1	LIN1	2	2	2	9.1	9.1	40.368	2624000	6649200	164000	415570
P38910	10 kDa heat shock protein, mitochondrial	HSP10	3	3	3	36.8	36.8	11.372	0	6503700	0	1083900
P38920	DNA mismatch repair protein MLH1	MLH1	2	2	2	3.4	3.4	87.061	910450	1748500	18968	36427
P38931	Mediator of RNA polymerase II transcription subunit 13	SSN2	2	2	2	2.1	2.1	160	899610	4615900	12671	65012
P38986	L-asparaginase 1	ASP1	2	2	2	6.6	6.6	41.395	690120	4508700	43133	281790
P38989	Structural maintenance of chromosomes protein 2	SMC2	2	2	2	2.3	2.3	133.93	0	818620	0	12218
P38993	Iron transport multicopper oxidase FET3	FET3	1	1	1	3	3	72.359	0	4491500	0	345500
P38999	Saccharopine dehydrogenase [NADP(+), L-glutamate-forming]	LYS9	2	2	2	5.2	5.2	48.917	348580	2796100	13407	107540
P39001	Transcriptional regulatory protein UME6	UME6	11	11	11	21.9	21.9	91.123	20320000	39196000	521030	1005000
P39004;P39003	High-affinity hexose transporter HXT6	HXT7;HXT6	3	2	2	8.9	6.8	62.734	2121600	8442400	106080	422120
P39108	Peroxisomal targeting signal 2 receptor	PEX7	2	2	2	6.4	6.4	42.322	0	2415400	0	127130
P39520	Protein IFH1	IFH1	8	8	8	11.2	11.2	122.49	2184200	6460600	80897	239280
P39521	Pre-rRNA-processing protein FHL1	FHL1	10	10	10	15.4	15.4	103.5	2548700	4968400	53099	103510
P39926	Protein SSO2	SSO2	2	2	2	7.8	7.8	33.733	0	22538000	0	2048900
P39933	Transcription factor IIIA	PZF1	5	5	5	18.9	18.9	50.026	4712300	11853000	196340	493880
P39956	DNA damage-responsive transcriptional repressor RPH1	RPH1	8	8	8	11.8	11.8	90.21	17930000	22518000	437310	549210
P39960	GTPase-activating protein BEM2/IPL2	BEM2	2	2	2	1.5	1.5	245.43	1060400	5821100	9468.1	51974
P39998	Enhancer of mRNA-decapping protein 3	EDC3	2	2	2	4.4	4.4	61.339	0	3855500	0	192770
P40019	Histone H2A.Z-specific chaperone CHZ1	CHZ1	3	3	3	15.7	15.7	17.462	12728000	16085000	1818300	2297800
P40035	Mitochondrial phosphate carrier protein 2	PIC2	2	2	2	17.3	17.3	33.528	0	1977100	0	141220
P40043	Respiratory growth induced protein 1	RGI1	2	2	2	14.3	14.3	18.989	3412100	14213000	426510	1776600
P40093	UPF0160 protein YER156C	YER156C	3	3	3	11.5	11.5	38.174	3547500	4085800	177380	204290
P40150	Heat shock protein SSB2	SSB2	28	1	1	51.5	3.4	66.594	0	3588600	0	119620
P40154	Ino eighty subunit 2	IES2	6	6	6	28.1	28.1	36.153	12148000	30102000	867700	2150100
P40185	Protein MMF1, mitochondrial	MMF1	2	2	2	17.9	17.9	15.908	0	0	0	0
P40219	Outer spore wall protein 5	OSW5	2	2	2	18.9	18.9	16.384	0	5744000	0	1148800
P40339	Replication factor C subunit 4	RFC4	3	3	3	13.6	13.6	36.149	1088500	3442100	60473	191230
P40395	Guanine nucleotide exchange factor subunit RIC1	RIC1	1	1	1	1.4	1.4	121.65	0	2544000	0	51918
P40422	DNA-directed RNA polymerases I, II, and III subunit RPABC4	RPC10	1	1	1	28.6	28.6	7.7159	1493700	5469500	497900	1823200
P40462	Protein TMA108	TMA108	3	3	3	3.8	3.8	107.72	0	4592000	0	102040
P40480	Protein HOS4	HOS4	4	4	4	4.9	4.9	123.55	2776200	6321800	45511	103640
P40486	Protein SHQ1	SHQ1	6	6	6	15	15	59.15	0	0	0	0
P40498	U3 small nucleolar RNA-associated protein 25	UTP25	14	14	14	26.2	26.2	83.99	13022000	36406000	351940	983940
P40506	Phosphopantothenate--cysteine ligase CAB2	CAB2	3	3	3	11.8	11.8	41.866	562580	1929900	25572	87721
P40510	D-3-phosphoglycerate dehydrogenase 2	SER33	8	2	2	22.4	5.5	51.188	0	1459300	0	66333
P40522	Transcription factor VHR1	VHR1	2	2	2	4.7	4.7	71.42	1257500	3747700	43361	129230
P40529	ADP-ribosylation factor GTPase-activating protein effector protein 2	AGE2	4	4	4	21.5	21.5	32.638	9695400	10899000	605960	681170
P40531	Protein GVP36	GVP36	5	5	5	17.5	17.5	36.67	0	0	0	0
P40537	Ubiquitin-like-specific protease 2	ULP2	3	3	3	3.7	3.7	116.88	0	0	0	0
P40553	Peroxiredoxin DOT5	DOT5	7	7	7	35.3	35.3	24.119	7585200	13146000	541800	938990
P40562	ATP-dependent DNA helicase MPH1	MPH1	3	3	3	3.6	3.6	114.06	5006800	6786500	104310	141390
P40574	AP-1-like transcription factor YAP5	YAP5	2	2	2	10.2	10.2	28.386	1286700	2235800	91910	159700
P40957	Spindle assembly checkpoint component MAD1	MAD1	3	3	3	3.6	3.6	87.65	2154100	7099800	48957	161360
P40970	Serine palmitoyltransferase 2	LCB2	7	7	7	18.7	18.7	63.11	8667300	12133000	346690	485340
P41543	Dolichyl-diphosphooligosaccharide--protein glycosyltransferase subunit 1	OST1	2	2	2	6.3	6.3	54.071	0	4373900	0	273370
P41910	Repressor of RNA polymerase III transcription MAF1	MAF1	4	4	4	10.9	10.9	44.732	5316100	15567000	354410	1037800
P42073	RNA end formation protein 2	REF2	5	5	5	12.4	12.4	59.818	4683300	10911000	180130	419630
P42845	Protein STB1	STB1	4	4	4	12.4	12.4	45.683	2109100	7898300	105460	394920
P43573	Bud site selection protein 27	BUD27	2	2	2	3.8	3.8	91.421	1091600	3024400	27991	77549
P43579	Ino eighty subunit 1	IES1	9	9	9	17.1	17.1	78.752	17906000	19254000	436720	469600
P43582	WW domain-containing protein WWM1	WWM1	2	2	2	21.3	21.3	22.655	3257900	9617700	542980	1602900
P43583	Proteasome activator BLM10	BLM10	14	14	14	7.8	7.8	245.99	26152000	54179000	258930	536420
P43587	Type 1 phosphatases regulator YPI1	YPI1	2	2	2	17.4	17.4	18.187	1487400	3482800	212490	497540
P43593	Ubiquitin carboxyl-terminal hydrolase 6	UBP6	2	2	2	6	6	57.11	1140300	10333000	42235	382690
P43603	LAS seventeen-binding protein 3	LSB3	2	2	1	6.3	6.3	49.343	0	1026200	0	44617
P43621	Coatomer subunit delta	RET2	2	2	2	6.4	6.4	60.627	0	9392800	0	494360
P45976	Pre-mRNA polyadenylation factor FIP1	FIP1	1	1	1	5.2	5.2	35.777	1119200	2338500	79942	167030
P46675	Protein STU2	STU2	3	3	3	5.3	5.3	100.92	3583800	0	76252	0
P46683	Ankyrin repeat-containing protein YAR1	YAR1	2	2	2	19	19	22.355	0	2111800	0	140790
P46947	Pre-mRNA-splicing factor CWC26	BUD13	6	6	6	31.2	31.2	30.472	4256600	13119000	304040	937070
P46957	DNA polymerase delta small subunit	POL31	2	2	2	4.1	4.1	55.295	814490	3942800	30166	146030
P46995	Histone-lysine N-methyltransferase, H3 lysine-36 specific	SET2	15	15	15	23.9	23.9	84.46	21674000	30341000	492600	689560
P47018	Maintenance of telomere capping protein 1	MTC1	3	3	3	8.4	8.4	53.477	0	5123900	0	165290
P47019	Ribosome biogenesis protein ALB1	ALB1	2	2	2	22.3	22.3	19.287	5172300	11261000	862050	1876900
P47044	LOG family protein YJL055W	LOG1	4	4	4	21.2	21.2	26.864	3048700	9410000	254060	784160
P47047	ATP-dependent RNA helicase DOB1	MTR4	8	8	8	10.2	10.2	122.05	5813700	7523000	101990	131980
P47108	Nucleolar pre-ribosomal-associated protein 2	URB2	12	12	12	9.6	9.6	135.12	6606800	18424000	104870	292450
P47133	ER membrane protein complex subunit 2	EMC2	2	2	2	7.2	7.2	33.855	0	12901000	0	860080
P47154	CAAX prenyl protease 1	STE24	3	3	3	8.4	8.4	52.323	1083700	2169700	54183	108480
P47176	Branched-chain-amino-acid aminotransferase, cytosolic	BAT2	3	2	2	10.1	7.7	41.624	0	7648000	0	347630
P47988	TY1 enhancer activator	TEA1	3	3	3	6.2	6.2	86.832	1535300	2980100	39367	76413
P48362	Protein HGH1	HGH1	3	3	3	9.6	9.6	44.951	1198300	2774400	54468	126110
P48581	DNA damage checkpoint control protein RAD17	RAD17	4	4	4	12.5	12.5	45.579	7984000	16882000	362910	767370
P48813	High-affinity glutamine permease	GNP1	2	2	2	5.6	5.6	73.597	0	1189200	0	44045
P49960	U4/U6 snRNA-associated-splicing factor PRP24	PRP24	2	2	2	5	5	50.848	528750	1134500	20336	43634
P50089	Uncharacterized protein YGR237C	YGR237C	3	3	3	4.2	4.2	89.24	0	8916700	0	228630
P50104	Probable transcriptional regulatory protein STB4	STB4	3	3	3	4.4	4.4	109.82	2869000	9785600	68310	232990
P50105	Transcription initiation factor TFIID subunit 4	TAF4	5	5	5	17	17	42.336	10205000	20413000	392480	785120
P50106	DNA-directed RNA polymerase I subunit RPA14	RPA14	2	2	2	24.8	24.8	14.585	0	0	0	0
P52488	Ubiquitin-activating enzyme E1-like	UBA2	5	5	5	8.3	8.3	71.258	5335200	19357000	166720	604910
P52918	Protein MSN5	MSN5	2	2	2	1.9	1.9	142.12	0	954910	0	14043
P53064	RNA polymerase-associated protein RTF1	RTF1	3	3	3	8.8	8.8	65.868	1085800	8949400	41760	344210
P53076	Vacuolar import and degradation protein 30	VID30	2	2	2	3.1	3.1	108.18	1378800	0	30641	0
P53136	Ribosome biogenesis protein NSA1	NSA1	12	12	12	37.1	37.1	51.906	19099000	20698000	734600	796080
P53165	SAGA-associated factor 73	SGF73	4	4	4	9.4	9.4	72.877	3579700	10832000	132580	401200
P53168	DASH complex subunit DUO1	DUO1	2	2	2	16.6	16.6	27.473	958290	4560400	59893	285020
P53185	Uncharacterized protein YGL036W	YGL036W	3	3	3	4.6	4.6	102.37	0	2503700	0	64197
P53207	U1 small nuclear ribonucleoprotein component SNU71	SNU71	4	4	4	7.7	7.7	71.382	4789100	6170700	145130	186990
P53236	Chromatin structure-remodeling complex subunit RSC1	RSC1	5	5	5	5.8	5.8	106.67	3931400	4078700	85466	88666
P53254	U3 small nucleolar RNA-associated protein 22	UTP22	8	8	8	9.3	9.3	140.48	650750	4392900	9859.9	66559
P53271	Conserved oligomeric Golgi complex subunit 2	COG2	3	3	3	16.4	16.4	30.325	997060	4514200	58650	265540
P53276	U3 small nucleolar RNA-associated protein 8	UTP8	4	4	4	8.3	8.3	80.19	3547400	2860900	101350	81740
P53278	Uncharacterized protein YGR130C	YGR130C	8	8	8	12.6	12.6	92.697	4959200	11401000	120960	278080
P53286	Protein BTN2	BTN2	4	4	4	11.7	11.7	47.167	0	3167900	0	186350
P53313	Protein SDA1	SDA1	13	13	13	21.8	21.8	86.617	12056000	31625000	376740	988270
P53331	RNA exonuclease 1	RNH70	6	6	6	15.2	15.2	62.848	8040000	12506000	335000	521100
P53335	Protein PXR1	PXR1	17	17	17	47.2	47.2	31.311	25886000	19779000	1991200	1521500
P53632	Poly(A) RNA polymerase protein 2	PAP2	8	8	7	15.9	15.9	66.03	7042100	6544000	242830	225660
P53720	tRNA-dihydrouridine(20) synthase [NAD(P)+]	SMM1	2	2	2	5.2	5.2	42.816	932530	2140800	35866	82337
P53725	M-phase phosphoprotein 6 homolog	MPP6	4	4	4	23.7	23.7	21.142	11771000	17006000	1471400	2125700
P53866	Protein SQS1	SQS1	8	8	8	12.5	12.5	86.949	4491400	18068000	144880	582820
P53912	Uncharacterized protein YNL134C	YNL134C	2	2	2	9.3	9.3	41.164	0	0	0	0
P53913	Protein FYV6	FYV6	5	5	5	35.8	35.8	20.025	16277000	8546700	2325300	1221000
P53919	H/ACA ribonucleoprotein complex non-core subunit NAF1	NAF1	2	2	2	6.1	6.1	54.949	1602400	1320800	106820	88055
P53952	Uncharacterized protein YNL050C	YNL050C	1	1	1	6.3	6.3	31.437	1370600	0	114210	0
P53962	Uncharacterized WD repeat-containing protein YNL035C	YNL035C	4	4	4	16.5	16.5	43.848	3047000	0	160370	0
P53968	Transcriptional regulator CRZ1	CRZ1	3	3	3	5	5	76.3	0	3685800	0	147430
P53973	Histone deacetylase HDA1	HDA1	2	2	2	3.1	3.1	80.069	0	3586600	0	115700
P54000	RNA polymerase II transcriptional coactivator SUB1	SUB1	2	2	2	7.9	7.9	33.102	2804200	3205500	200300	228960
P54783	D-arabinono-1,4-lactone oxidase	ALO1	3	3	3	7	7	59.493	0	198470	0	6843.7
P54785	Transcriptional activator/repressor MOT3	MOT3	4	4	4	13.7	13.7	54.381	10620000	24358000	1062000	2435800
P80428	Actin-related protein 4	ARP4	2	2	2	5.3	5.3	54.831	801900	1821500	32076	72861
Q00578	DNA repair helicase RAD25	SSL2	2	2	2	2.3	2.3	95.34	1983800	4457600	46135	103670
Q01662	Methionine aminopeptidase 1	MAP1	1	1	1	4.7	4.7	43.373	0	9518300	0	500960
Q02100	CRE-binding bZIP protein SKO1	SKO1	8	8	8	21.9	21.9	70.191	8188900	30355000	341200	1264800
Q02206	Chromatin structure-remodeling complex subunit RSC4	RSC4	2	2	2	3.8	3.8	72.29	697540	1850100	20516	54413
Q02336	Transcriptional adapter 2	ADA2	2	2	2	4.1	4.1	50.569	491050	1610200	24553	80510
Q02354	U3 small nucleolar RNA-associated protein 6	UTP6	3	3	3	7.5	7.5	52.418	572060	3291600	16344	94047
Q02554	Cold sensitive U2 snRNA suppressor 1	CUS1	5	5	5	16.3	16.3	50.252	5633000	20476000	201180	731280
Q02555	Ribonuclease 3	RNT1	4	4	4	10.4	10.4	54.07	1435700	1107300	57426	44292
Q02642	Nascent polypeptide-associated complex subunit beta-1	EGD1	3	3	3	45.2	45.2	17.02	0	3302600	0	412830
Q02796	Transcriptional regulatory protein LGE1	LGE1	4	4	4	18.1	18.1	37.309	5083600	24773000	188280	917520
Q03016	GLC7-interacting protein 3	GIP3	2	2	2	2.4	2.4	140.89	657570	1413100	9393.8	20188
Q03177	WD repeat-containing protein YMR102C	LAF1	2	2	2	3.1	3.1	94.253	0	0	0	0
Q03180	Cell wall mannoprotein PIR3	PIR3	2	1	1	24.6	22.2	33.004	0	0	0	0
Q03213	High-osmolarity-induced transcription protein 1	HOT1	2	2	2	3.3	3.3	79.415	0	0	0	0
Q03280	E3 ubiquitin-protein ligase TOM1	TOM1	17	17	17	6.5	6.5	374.18	7607700	23279000	44751	136930
Q03281	Inner nuclear membrane protein HEH2	HEH2	15	15	15	27	27	76.376	29958000	57576000	832180	1599300
Q03290	RNA polymerase II transcription factor B subunit 3	TFB3	3	3	3	12.8	12.8	38.128	5270500	6521900	250980	310570
Q03306	Serine/threonine-protein kinase PKH3	PKH3	1	1	1	1.1	1.1	100.47	0	0	0	0
Q03330	Histone acetyltransferase GCN5	GCN5	4	4	4	9.1	9.1	51.069	2444900	5051000	97796	202040
Q03338	U4/U6 small nuclear ribonucleoprotein PRP3	PRP3	5	5	5	15.1	15.1	55.87	2696800	14640000	107870	585590
Q03375	Pre-mRNA-splicing factor CWC21	CWC21	2	2	2	20	20	15.762	822950	1439500	82295	143950
Q03388	Vacuolar protein sorting-associated protein 72	VPS72	4	4	4	6.3	6.3	90.579	481350	1441800	12034	36045
Q03390	Vacuolar protein-sorting-associated protein 60	VPS60	2	2	2	18.8	18.8	25.861	4511000	7749800	1127700	1937500
Q03653	Protein EFR3	EFR3	2	2	2	3.3	3.3	89.19	321380	2643500	8240.4	67781
Q03661	Silent chromatin protein ESC1	ESC1	18	18	18	15.6	15.6	187.14	16092000	44693000	226650	629480
Q03735	RNA-binding protein NAB6	NAB6	3	3	3	2.9	2.9	126.14	0	0	0	0
Q03780	Uncharacterized protein YDR239C	YDR239C	4	4	4	6.4	6.4	86.432	0	13314000	0	277370
Q03834	DNA mismatch repair protein MSH6	MSH6	10	10	10	9.7	9.7	140.08	6800500	16487000	98558	238940
Q03940	RuvB-like protein 1	RVB1	2	2	2	5.6	5.6	50.452	0	3392000	0	141330
Q04003	Something about silencing protein 4	SAS4	7	7	7	19.3	19.3	55.409	6146200	12319000	245850	492750
Q04031	Ribosomal RNA-processing protein 17	RRP17	8	8	8	27.7	27.7	27.974	9293800	12874000	1161700	1609200
Q04062	26S proteasome regulatory subunit RPN9	RPN9	2	2	2	4.8	4.8	45.782	0	0	0	0
Q04067	Eukaryotic translation initiation factor 3 subunit G	TIF35	2	2	2	8.8	8.8	30.501	0	8551100	0	712590
Q04409	Putative glucokinase-2	EMI2	3	3	3	7	7	55.92	408530	9895400	14087	341220
Q04439	Myosin-5	MYO5	7	4	4	6.7	4.1	136.9	0	5695400	0	87622
Q04533	Putative cystathionine gamma-synthase YML082W	YML082W	4	4	4	6.9	6.9	74.313	3140400	5072300	116310	187860
Q04636	FACT complex subunit POB3	POB3	2	2	2	4.7	4.7	62.993	918810	1555900	31683	53652
Q04660	Ribosome biogenesis protein ERB1	ERB1	33	33	33	45.4	45.4	91.704	68943000	146240000	1969800	4178300
Q04779	Transcriptional regulatory protein RCO1	RCO1	8	8	8	14.2	14.2	78.836	7973600	22277000	215500	602070
Q05016	Uncharacterized oxidoreductase YMR226C	ORA1	2	2	2	10.1	10.1	29.158	0	2329000	0	179150
Q05021	Transcription initiation factor TFIID subunit 7	TAF7	4	4	4	9.3	9.3	67.555	1743900	4318900	79268	196310
Q05123	Actin-like protein ARP9	ARP9	3	3	3	7.1	7.1	53.074	1336000	6932700	63618	330130
Q05359	Protein ERP1	ERP1	1	1	1	5.5	5.5	24.723	1110300	3591600	111030	359160
Q05471	Helicase SWR1	SWR1	7	7	7	5	5	174.53	841750	3933800	11856	55406
Q05515	Survival factor 1	SVF1	7	7	7	18.1	18.1	54.367	8556300	11471000	407440	546240
Q05778	Proteasome chaperone 1	PBA1	3	3	3	13.8	13.8	30.695	3017100	10828000	201140	721840
Q05942	Ribosome assembly protein 3	RSA3	5	5	5	28.2	28.2	24.656	11721000	14531000	1065500	1321000
Q06178;P53204	Nicotinamide/nicotinic acid mononucleotide adenylyltransferase 1;Nicotinamide/nicotinic acid mononucleotide adenylyltransferase 2	NMA1;NMA2	6	6	6	18	18	45.859	1223300	820450	64383	43182
Q06217	Small nuclear ribonucleoprotein Sm D2	SMD2	1	1	1	9.1	9.1	12.853	0	0	0	0
Q06252	Uncharacterized protein YLR179C	YLR179C	2	2	2	15.4	15.4	22.151	0	0	0	0
Q06340	Protein ESC2	ESC2	6	6	6	17.1	17.1	52.541	5450200	20497000	247740	931660
Q06407	Rho-type GTPase-activating protein 2	RGA2	2	2	2	2.4	2.4	113.29	0	6158600	0	102640
Q06488	Chromatin structure-remodeling complex subunit RSC2	RSC2	5	5	5	8.9	8.9	102.3	3295100	11336000	64610	222270
Q06506	Ribosomal RNA-processing protein 9	RRP9	7	7	7	16.9	16.9	65.053	1578800	5604900	58474	207590
Q06616	Nuclear envelope protein YPR174C	YPR174C	4	4	4	15.8	15.8	25.411	17294000	22009000	1572200	2000900
Q06623	HDA1 complex subunit 3	HDA3	2	2	2	3.1	3.1	75.462	0	686470	0	19069
Q06639	Chromatin structure-remodeling complex protein RSC3	RSC3	6	6	6	9.9	9.9	101.72	7993200	19531000	181660	443890
Q06672	Pre-rRNA-processing protein TSR2	TSR2	3	3	3	14.1	14.1	23.713	6944800	21542000	992120	3077500
Q06679	U3 small nucleolar RNA-associated protein 4	UTP4	6	6	6	9.7	9.7	87.8	5617300	11652000	133740	277420
Q06685	Inositol hexakisphosphate and diphosphoinositol-pentakisphosphate kinase	VIP1	9	9	9	7.6	7.6	129.75	4411900	23983000	67876	368970
Q06709	Cytoplasmic 60S subunit biogenesis factor REH1	REH1	3	3	3	9.5	9.5	49.689	6000600	2491800	375040	155740
Q07350	Pre-mRNA-splicing factor PRP11	PRP11	2	2	2	10.5	10.5	29.92	2184100	4287800	145610	285860
Q07381	Ribosome biogenesis protein TSR1	TSR1	12	12	12	20.8	20.8	90.746	8555800	13314000	225150	350360
Q07395	Synchronized import protein 1	SYO1	4	4	4	8.1	8.1	70.164	1243800	1784900	51827	74369
Q07442	Bromodomain-containing factor 2	BDF2	6	6	6	14.4	14.4	72.512	4317500	15361000	187720	667890
Q07454	UPF0592 protein YDL073W	YDL073W	1	1	1	1.4	1.4	113.89	0	0	0	0
Q07500	External NADH-ubiquinone oxidoreductase 2, mitochondrial	NDE2	3	2	2	6.6	5.3	61.659	0	0	0	0
Q07527	tRNA (guanosine(18)-2-O)-methyltransferase	TRM3	3	3	3	2.2	2.2	165.05	0	0	0	0
Q07533	Cytokinesis protein 3	CYK3	2	2	2	3.1	3.1	100.62	0	0	0	0
Q07622	Activator of C kinase protein 1	ACK1	2	2	2	5.1	5.1	69.37	0	2108800	0	63903
Q07623	Nucleolar protein 6	NOP6	5	5	5	32	32	25.216	13348000	18113000	1112300	1509400
Q08004	Bud site selection protein 20	BUD20	7	7	7	56.6	56.6	18.517	15885000	33987000	1985600	4248400
Q08157	Uncharacterized membrane protein YOL019W	YOL019W	6	6	6	14.3	14.3	60.9	0	12752000	0	579640
Q08229	Protein NBA1	NBA1	3	3	3	8	8	55.923	1898400	13835000	67801	494110
Q08245	Protein ZEO1	ZEO1	2	2	2	31	31	12.589	0	3266500	0	544420
Q08287	60S ribosome subunit biogenesis protein NOP8	NOP8	11	11	11	28.9	28.9	56.965	21770000	8174800	870800	326990
Q08421	Enhancer of translation termination 1	ETT1	3	3	3	8.3	8.3	47.351	1421300	3025600	94750	201710
Q08491	Superkiller protein 7	SKI7	2	2	2	3.1	3.1	84.778	0	1560100	0	44576
Q08492	Bud site selection protein 21	BUD21	6	6	6	42.5	42.5	24.385	13072000	11390000	1188400	1035500
Q08548	Lysophospholipid acyltransferase	ALE1	3	3	3	6.3	6.3	72.227	863090	819120	33196	31505
Q08562	ATP-dependent helicase ULS1	ULS1	5	5	5	3.8	3.8	184.4	2301800	5988500	29136	75803
Q08649	Histone acetyltransferase ESA1	ESA1	2	2	2	4.5	4.5	52.612	14168000	2316900	616010	100730
Q08746	Regulator of ribosome biosynthesis	RRS1	2	2	2	15.3	15.3	22.963	0	1043800	0	115980
Q08951	AP-3 complex subunit delta	APL5	2	2	2	2.6	2.6	106.92	0	1473400	0	28889
Q08954	Smr domain-containing protein YPL199C	YPL199C	1	1	1	6.2	6.2	26.757	0	0	0	0
Q08959	Phosphatidylglycerol phospholipase C	PGC1	2	2	2	6.5	6.5	37.069	0	1280200	0	75308
Q12009	tRNA (guanine-N(7)-)-methyltransferase	TRM8	5	5	5	18.2	18.2	33.391	8430800	19893000	526930	1243300
Q12010	Probable vacuolar amino acid transporter YPQ1	YPQ1	2	2	2	9.7	9.7	34.872	2489200	5297500	497840	1059500
Q12018	Cell division control protein 53	CDC53	3	3	3	5.4	5.4	93.943	0	2948800	0	60179
Q12020	Protein SRL2	SRL2	6	6	6	20.9	20.9	45.14	12065000	17482000	634990	920100
Q12024	Ribosome biogenesis protein YTM1	YTM1	2	2	2	4.8	4.8	51.358	0	0	0	0
Q12038	Lethal(2) giant larvae protein homolog SRO7	SRO7	4	4	4	5	5	114.51	0	8212100	0	164240
Q12050	Telomere length regulation protein ELG1	ELG1	4	4	4	7.8	7.8	91.26	1280600	4792000	27247	101960
Q12072	ISWI one complex protein 2	IOC2	7	7	7	9.6	9.6	93.445	13667000	32388000	506190	1199600
Q12078	Iron transporter SMF3	SMF3	1	1	1	3.8	3.8	51.775	0	5993700	0	428120
Q12098	Structure-specific endonuclease subunit SLX4	SLX4	2	2	2	3.5	3.5	84.361	1411300	4498600	45526	145120
Q12139	Zinc finger protein YPR022C	YPR022C	4	4	4	4.7	4.7	130.12	0	0	0	0
Q12161	RING finger protein PSH1	PSH1	3	3	3	8.1	8.1	47.068	0	2130800	0	101470
Q12211	tRNA pseudouridine synthase 1	PUS1	4	4	4	11	11	62.142	11380000	13969000	355630	436530
Q12220	U3 small nucleolar RNA-associated protein 12	DIP2	4	4	4	5.6	5.6	106.34	0	8351000	0	163740
Q12224	Transcription factor RLM1	RLM1	6	6	6	11.1	11.1	73.483	5837900	37366000	277990	1779300
Q12271	Polyphosphatidylinositol phosphatase INP53;SAC1-like phosphoinositide phosphatase;Phosphatidylinositol 4,5-bisphosphate 5-phosphatase	INP53	3	3	3	3.5	3.5	124.58	0	8412700	0	142590
Q12321	Mediator of RNA polymerase II transcription subunit 1	MED1	3	3	3	5.8	5.8	64.25	1230700	4906200	47336	188700
Q12326	Phosphoglycerate mutase 3	GPM3	2	2	2	11.2	11.2	34.863	3312200	5500200	194840	323540
Q12334	Protein SCM3	SCM3	4	4	4	19.7	19.7	25.754	11886000	27210000	848970	1943600
Q12335	Protoplast secreted protein 2	PST2	1	1	1	7.6	7.6	20.965	1052700	3877800	116970	430870
Q12368	23 kDa U4/U6.U5 small nuclear ribonucleoprotein component	SNU23	6	6	6	40.2	40.2	22.678	7415500	14192000	617960	1182700
Q12415	Transcription factor tau 55 kDa subunit	TFC7	3	3	3	8.3	8.3	49.146	1983100	2582300	90140	117380
Q12457	RNA polymerase I termination factor	NSI1	12	10	10	23.7	22.3	66.352	11591000	4957700	429290	183620
Q12476	Protein AIR2	AIR2	9	9	9	37.2	37.2	39.343	15314000	44362000	805990	2334800
Q12481	rRNA biogenesis protein RRP36	RRP36	7	7	7	18.3	18.3	36.125	7116500	22563000	547420	1735600
Q12496	Uncharacterized protein YOL098C	YOL098C	3	3	3	3	3	118.39	1278800	4391500	27209	93437
Q12504	Ribosomal lysine N-methyltransferase 4	RKM4	2	2	2	3.4	3.4	57.288	716520	1180600	35826	59032
Q12510	DNA damage-binding protein CMR1	CMR1	9	9	9	20.7	20.7	59.155	8080600	11242000	288590	401490
Q12522	Eukaryotic translation initiation factor 6	TIF6	3	3	3	18.4	18.4	26.457	0	0	0	0
Q12743	DER1-like family member protein 1	DFM1	2	2	2	8.8	8.8	38.13	470150	2347500	31343	156500
Q12753	Transcriptional activator HAA1	HAA1	3	3	3	4.6	4.6	76.67	1061500	14164000	40829	544780
Q3E705	rRNA-processing protein EFG1	EFG1	2	2	2	11.2	11.2	27.121	2114900	3345100	192270	304100
Q3E747	Uncharacterized protein YLR363W-A	YLR363W-A	1	1	1	12.9	12.9	9.7376	0	0	0	0
Q92317	Negative cofactor 2 complex subunit beta	NCB2	2	2	2	16.4	16.4	16.65	3305300	4931400	413160	616430
Q92325	Cullin-associated NEDD8-dissociated protein 1 homolog	LAG2	2	2	2	2.4	2.4	75.638	3039500	0	126640	0
Q96VH5	MICOS complex subunit MIC10	MIC10	2	2	2	22.7	22.7	10.408	0	0	0	0
Q99216	Pre-rRNA-processing protein PNO1	PNO1	3	3	3	12	12	30.331	0	1186500	0	79101
Q99287	Protein SEY1	SEY1	2	2	2	3.2	3.2	89.431	260210	3416900	5913.8	77657
Q99297	Mitochondrial 2-oxodicarboxylate carrier 2	ODC2	3	3	3	11.4	11.4	34.007	3719000	12828000	218770	754610
Q99369	Family of serine hydrolases 3	FSH3	2	2	2	9	9	30.418	0	2467100	0	164470
