# Supplementary material for: The dual life of disordered lysine-rich domains of snoRNPs in rRNA modification and nucleolar compaction
Source: Nat Commun. 2024 Oct 31;15:9415. doi: 10.1038/s41467-024-53805-1 (PMC11528048; doi:10.1038/s41467-024-53805-1)
Supplement: Supplementary file 14 — Source Data [file 41467_2024_53805_MOESM14_ESM.xlsx]

## Sheet: Figure1
1B - Diagramm of state													1C- Classification of IDRs.						1D- Abundance of all nuclear proteins containing IDRs					1F- Prediction of Disorder tendency with PONDR
The following sequences must be inserted in FASTA format https://pappulab.wustl.edu/CIDER/analysis/ to generate the state diagram in Figure 1B.													name	Median molecules per cell (Ho et al, 2018)	FCR	Net Charge per IDR			BIM1	2653				Nop58			Nop56			Cbf5			Pxr1			Tma23			Rpa34			Dbp3
Hs	VVAEVVKAPQVVAEAAKTAKRKRESESESDETPPAAPQLIKKEKKKSKKDKKAKAGLESGAEPGDGDSDTTKKKKKKKKAKEVELVS												YJL148W	8225	0.816327	0.204082			RPA190	14969				Num	Res	VSL2	Num	Res	VSL2	Num	Res	VSL2	Num	Res	VSL2	Num	Res	VSL2	Num	Res	VSL2	Num	Res	VSL2
Hs	AEEAAAEITRKLEKQEKKRLKKEKKRLAALALASSENSSSTPEECEEMSEKPKKKKKQKPQEVPQENGMEDPSISFSKPKKKKSFSKEELMSSDLEETAGSTSIPKRKKSTPKEETVNDPEEAGHRSGSKKKRKFSKEEPVSSGPEEAVGKSSSKKKKKFHKASQED												YOR310C	28378	0.762376	0.108911			PWP1	12030				1	M	0.705313	1	M	0.717014	1	M	0.717938	1	M	0.693779	1	M	0.856264	1	M	0.94601	1	M	0.994374
Hs	AKTEKYEHKSEVKTYDPSGDSTLPTCSKKRKIEQVDKEDEITEKKAKKAKIKVKVEEEEEEKVAEEEETSVKKKKKRGKKKHIKEEPLSEEEPCTSTAIASPEKKKKKKKKRENED												YLR197W	24381	0.756098	0.121951			UTP9	6323				2	A	0.70516	2	A	0.66624	2	S	0.742017	2	G	0.711635	2	D	0.787101	2	S	0.944224	2	T	0.994657
Sc	SQETKETEEEPKKAKEDSLIKEVETEKEEVKEDDSKKEKKEKKDKKEKKEKKEKKDKKEKKEKKEKKRKSEDGDSEEKKSKKSKK												YGL078C	11233	0.733333	0.2			MTR4	4424				3	Y	0.664484	3	P	0.613649	3	K	0.753212	3	L	0.719061	3	S	0.711926	3	K	0.938798	3	K	0.994916
Sc	EVEETKEKESSKKRKLEDDDEEKKEKKEKKSKKEKKEKKEKKDKKEKKDKKEKKDKKKKSKD												YLR175W	18603	0.731183	0.0645161			ERB1	9039				4	V	0.591443	4	I	0.526574	4	E	0.759129	4	A	0.695134	4	K	0.65728	4	L	0.93581	4	E	0.995149
Sc	AVTKDAEESQEDVEMDIVIEKKKKKSSKLKEADGESSKKEKKEKKDKKHKKSKRKSEESEDGESPKKK												YML074C	10307	0.680851	-0.425532			SPC105	2684				5	L	0.517254	5	E	0.433336	5	D	0.69307	5	A	0.634528	5	E	0.549002	5	S	0.931359	5	E	0.995364
Sp	DIDVEETVETISEKPSKKEKKDKKEKKKEKSKKKRSADDASEEVKKSKKKKKSH												YGR280C	3881	0.650485	0.165049			GAP1	3634				6	T	0.464093	6	Y	0.330224	6	F	0.593699	6	T	0.593919	6	Y	0.457509	6	K	0.924064	6	I	0.995559
Sp	APVVAPAAPTVEAEVNGVEDSKKRKSVESSEKDEDEAAKKEEKRRKKEAKKEKKEKKEKKEKKEKKKKSE												YLR449W	9517	0.633028	-0.247706			KRI1	5747				7	E	0.431025	7	L	0.253566	7	V	0.541116	7	R	0.552173	7	L	0.401003	7	D	0.918951	7	A	0.995749
Sp	SDSESDSDDEEEEKKEKKEKKRKRDDDEDSKDSKKAKKEKKDKKEKKEKKEKKEKKEKKEKKEKKSKKEKKEKK												YMR269W	2965	0.617647	0.284314			LOC1	3874				8	T	0.401226	8	L	0.209301	8	I	0.497649	8	T	0.523289	8	I	0.353513	8	Y	0.912136	8	D	0.995931
													YLR009W	5239	0.609756	-0.414634			RPA14	3969				9	S	0.374597	9	F	0.180577	9	K	0.482806	9	K	0.500364	9	S	0.324116	9	V	0.907009	9	K	0.996088
													YLL008W	5978	0.579439	-0.373832			NOP6	5221				10	A	0.384724	10	E	0.182418	10	P	0.476444	10	Q	0.498632	10	Y	0.304509	10	S	0.902146	10	K	0.996239
													YGR245C	3640	0.574468	-0.382979			UTP9	6323				11	G	0.401428	11	E	0.186954	11	E	0.49073	11	R	0.506164	11	G	0.312977	11	D	0.902855	11	R	0.996379
													YKL172W	9008	0.570621	-0.186441			KRE33	7124				12	Y	0.391272	12	P	0.180857	12	A	0.51993	12	F	0.488699	12	W	0.343004	12	S	0.901835	12	K	0.996498
													YNL308C	5747	0.558442	-0.142857			DHR2	1758				13	A	0.417548	13	T	0.165719	13	A	0.52032	13	G	0.481913	13	K	0.377675	13	D	0.899922	13	V	0.996625
													YMR233W	1982	0.55814	0.186047			KRI1	5747				14	L	0.42077	14	G	0.158313	14	G	0.550302	14	L	0.468565	14	E	0.414283	14	S	0.900117	14	V	0.996745
													YNL061W	12109	0.553191	-0.156028			NET1	5204				15	L	0.442068	15	Y	0.144544	15	A	0.576789	15	D	0.462285	15	G	0.43726	15	D	0.902112	15	D	0.996847
													YBR247C	6372	0.54717	-0.433962			BUD22	3975				16	K	0.471283	16	A	0.146579	16	S	0.569062	16	P	0.447378	16	E	0.456747	16	D	0.900973	16	E	0.996955
													YFL002C	2950	0.542857	0.0666667			KRI1	5747				17	A	0.507682	17	V	0.158844	17	T	0.52287	17	R	0.462279	17	A	0.467534	17	E	0.897432	17	E	0.997716
													YPR143W	6495	0.541667	-0.145833			RPF2	7127				18	S	0.569985	18	F	0.169057	18	D	0.486953	18	N	0.480486	18	F	0.476046	18	V	0.88691	18	V	0.998142
													YDL148C	7095	0.541176	-0.258824			KRI1	5747				19	D	0.609206	19	K	0.187894	19	T	0.458424	19	T	0.482402	19	R	0.480696	19	I	0.878045	19	I	0.998392
													YPL043W	5837	0.537313	0.149254			NOP9	3745				20	K	0.646227	20	V	0.209145	20	S	0.399511	20	A	0.497124	20	E	0.478512	20	S	0.858271	20	E	0.998693
													YJL069C	5255	0.533333	-0.4			RRN5	947				21	K	0.673602	21	K	0.250227	21	E	0.362909	21	W	0.513133	21	G	0.462593	21	N	0.838994	21	K	0.998884
													YDR299W	6802	0.525	-0.325			BIM1	2653				22	I	0.674006	22	L	0.272245	22	W	0.331266	22	S	0.521573	22	G	0.452133	22	E	0.823909	22	K	0.999011
													YDL213C	5221	0.520548	0.164384			NDC80	1825				23	Y	0.660649	23	Q	0.33141	23	P	0.290973	23	N	0.508262	23	L	0.435	23	F	0.7934	23	K	0.999217
													YDR412W	3184	0.513514	-0.351351			NOP1	24153				24	K	0.64644	24	Q	0.389696	24	L	0.262755	24	D	0.494328	24	K	0.431764	24	S	0.748598	24	S	0.999352
													YLR003C	4463	0.511905	-0.0119048			NSR1	16609				25	S	0.64654	25	D	0.411269	25	L	0.2614	25	T	0.472247	25	R	0.423872	25	I	0.730122	25	K	0.999445
													YDR312W	2545	0.506667	-0.08			DBP2	21619				26	S	0.641733	26	D	0.434198	26	L	0.230511	26	S	0.446954	26	P	0.434093	26	P	0.703867	26	K	0.999548
													YKL125W	334	0.506667	-0.48			DBP2	21619				27	S	0.632148	27	I	0.462606	27	K	0.211526	27	R	0.418022	27	I	0.445249	27	D	0.71801	27	H	0.999624
													YDR060W	7462	0.503401	-0.217687			STU2	3476				28	L	0.649585	28	G	0.487565	28	N	0.234142	28	F	0.383292	28	L	0.466329	28	G	0.708799	28	K	0.999681
													YOR119C	2350	0.5	-0.217391			NET1	5204				29	I	0.67835	29	S	0.480174	29	F	0.255938	29	G	0.364663	29	V	0.479738	29	F	0.715537	29	K	0.999744
													YCR057C	4630	0.5	-0.382353			STU2	3476				30	Q	0.694487	30	R	0.494565	30	D	0.261669	30	H	0.334321	30	K	0.524579	30	K	0.715024	30	D	0.999793
													YOL144W	4135	0.493506	-0.25974			RPA43	7388				31	D	0.708606	31	L	0.490839	31	K	0.265028	31	Q	0.335447	31	H	0.559803	31	K	0.714761	31	K	0.999831
													YDR496C	6829	0.491379	-0.146552			ASK1	2293				32	L	0.720544	32	K	0.455949	32	L	0.276534	32	F	0.324697	32	K	0.58648	32	C	0.700324	32	K	0.999864
													YOL006C	4130	0.489051	-0.0218978			RRN11	476				33	D	0.698828	33	E	0.452753	33	L	0.261765	33	L	0.325916	33	R	0.614084	33	K	0.690804	33	D	0.99989
													YOR206W	7496	0.484211	0.0421053			NOP9	3745				34	S	0.688884	34	V	0.448897	34	V	0.245461	34	E	0.35386	34	D	0.661912	34	H	0.649867	34	K	0.999909
													YDR398W	4755	0.482353	-0.411765			TOF2	1366				35	S	0.694659	35	Q	0.398942	35	R	0.261102	35	K	0.357481	35	K	0.694855	35	L	0.680673	35	K	0.999927
													YKR081C	7127	0.48	-0.28			RSC8	7401				36	D	0.685261	36	E	0.356378	36	S	0.275901	36	F	0.363157	36	K	0.730992	36	K	0.679734	36	E	0.999939
													YDR083W	3935	0.479592	0.0714286			RRP9	4866				37	K	0.683145	37	Q	0.342355	37	G	0.309032	37	G	0.354789	37	G	0.720704	37	N	0.651007	37	K	0.999947
													YDL153C	6042	0.478571	-0.192857			NOP19	2880				38	V	0.660834	38	I	0.29086	38	H	0.367364	38	W	0.358253	38	L	0.70312	38	F	0.665018	38	K	0.999949
													YOR004W	3275	0.478261	0.217391			DPB2	2091				39	L	0.678427	39	N	0.233451	39	Y	0.422885	39	K	0.364339	39	G	0.669306	39	P	0.697298	39	D	0.999948
													YGR145W	6039	0.477612	-0.0895522			ESF1	5700				40	K	0.669086	40	D	0.213253	40	T	0.465388	40	P	0.371441	40	N	0.662814	40	L	0.697103	40	K	0.999946
													YNR054C	3490	0.477064	-0.12844			SPT6	8837				41	E	0.654209	41	F	0.194306	41	P	0.511025	41	G	0.375932	41	A	0.61401	41	N	0.701918	41	K	0.999936
													YAL025C	3349	0.469136	-0.17284			YCG1	1535				42	F	0.632661	42	G	0.150678	42	I	0.542117	42	M	0.409088	42	P	0.593762	42	G	0.706679	42	H	0.9999
													YPR137W	4866	0.465517	-0.224138			RPC37	4264				43	K	0.662989	43	A	0.126391	43	P	0.55921	43	G	0.432164	43	G	0.572859	43	D	0.706251	43	K	0.999832
													YHR065C	5744	0.461538	0			BFR2	6802				44	I	0.668541	44	F	0.124508	44	A	0.552448	44	L	0.45946	44	G	0.559073	44	N	0.716903	44	K	0.999733
													YHR197W	3911	0.461538	-0.20979			RRB1	8238				45	A	0.66711	45	T	0.11454	45	G	0.566481	45	G	0.501216	45	N	0.53781	45	K	0.713147	45	H	0.999673
													YLR106C	3876	0.457413	-0.302839			UTP14	4748				46	A	0.673605	46	K	0.128485	46	S	0.577243	46	L	0.544101	46	D	0.501251	46	K	0.700663	46	K	0.999614
													YMR131C	8238	0.456522	-0.217391			RTF1	6510				47	F	0.681607	47	L	0.137718	47	S	0.591485	47	S	0.565161	47	G	0.46352	47	K	0.679117	47	K	0.999527
													YNL110C	7341	0.453488	-0.0581395			UTP14	4748				48	S	0.70127	48	I	0.140587	48	P	0.611191	48	P	0.591033	48	E	0.421943	48	A	0.661214	48	E	0.999391
													YGR103W	9270	0.451613	-0.193548			BFR2	6802				49	K	0.683413	49	E	0.152203	49	L	0.642865	49	M	0.598881	49	A	0.38011	49	K	0.629133	49	K	0.999194
													YOL041C	7150	0.448276	-0.062069			RRP5	13399				50	F	0.69954	50	L	0.150022	50	K	0.644094	50	N	0.610875	50	W	0.327358	50	Q	0.603913	50	K	0.998981
													YFR001W	3874	0.447368	0.236842			RRP5	13399				51	N	0.70602	51	V	0.155593	51	R	0.649407	51	S	0.588528	51	W	0.278797	51	Q	0.562706	51	G	0.998732
													YLR409C	3719	0.444444	-0.0888889			NOC3	5039				52	S	0.703435	52	S	0.153847	52	D	0.657248	52	N	0.578474	52	E	0.252392	52	Q	0.495454	52	E	0.998465
													YDR324C	4082	0.444444	-0.126984			RSC58	4360				53	A	0.72731	53	F	0.182725	53	L	0.612853	53	T	0.580628	53	R	0.232237	53	V	0.459264	53	K	0.9981
													YIR012W	6705	0.444444	-0.444444			PAF1	5232				54	A	0.740218	54	A	0.203928	54	K	0.565866	54	S	0.584707	54	L	0.230103	54	W	0.483468	54	E	0.997673
													YNL227C	1973	0.443114	-0.0838323			NOP8	4135				55	N	0.738675	55	P	0.235848	55	S	0.501049	55	H	0.592147	55	F	0.198225	55	L	0.438325	55	V	0.996999
													YMR049C	9039	0.441558	-0.246753			DBP6	4401				56	A	0.737925	56	F	0.278662	56	Y	0.448689	56	I	0.595083	56	D	0.211852	56	I	0.47798	56	E	0.995458
													YGR081C	4726	0.439024	-0.0487805			MAK21	7462				57	L	0.738393	57	K	0.331386	57	I	0.430624	57	K	0.585457	57	G	0.247	57	K	0.402329	57	V	0.994249
													YJR002W	8228	0.438596	-0.236842			RRP17	3184				58	E	0.726903	58	G	0.363701	58	S	0.405262	58	V	0.578339	58	H	0.305238	58	F	0.422648	58	P	0.993029
													YPL217C	4282	0.437838	-0.183784			MAK5	4357				59	E	0.723084	59	A	0.408501	59	S	0.410717	59	S	0.585314	59	L	0.347571	59	P	0.416957	59	E	0.990821
													YJL010C	3745	0.4375	-0.0208333			POL5	4297				60	A	0.738868	60	A	0.427002	60	G	0.445482	60	I	0.570902	60	K	0.376951	60	S	0.460995	60	K	0.986765
													YLR141W	947	0.435897	-0.384615			RRN3	334				61	N	0.741142	61	E	0.43317	61	V	0.465877	61	K	0.563511	61	N	0.407516	61	N	0.470807	61	E	0.983899
													YLL034C	4641	0.433962	-0.0943396			DRS1	5978				62	S	0.738955	62	A	0.455273	62	I	0.493104	62	D	0.558203	62	L	0.433312	62	V	0.489572	62	S	0.981121
													YNL088W	3960	0.431907	0.0116732			LEO1	4325				63	I	0.757402	63	L	0.484896	63	N	0.550761	63	D	0.560757	63	D	0.5008	63	D	0.530474	63	E	0.978646
													YMR014W	3975	0.431579	-0.0245614			UTP5	4755				64	I	0.76462	64	E	0.490946	64	L	0.589567	64	N	0.542961	64	V	0.515523	64	I	0.558105	64	K	0.976306
													YIL019W	2296	0.431034	-0.224138			PWP2	4630				65	E	0.768948	65	N	0.499986	65	D	0.605525	65	V	0.517036	65	S	0.582432	65	S	0.563176	65	K	0.971991
													YCL054W	5428	0.430962	-0.146444			UTP18	5255				66	G	0.769058	66	A	0.531014	66	K	0.609968	66	G	0.520154	66	T	0.607223	66	K	0.569136	66	P	0.966934
													YDL031W	5504	0.427481	-0.183206			UTP18	5255				67	K	0.772551	67	N	0.537504	67	P	0.612224	67	L	0.557355	67	D	0.624379	67	L	0.566591	67	E	0.958579
													YBR142W	4357	0.424528	-0.216981			NOP4	5837				68	V	0.751432	68	D	0.538102	68	S	0.621259	68	G	0.580035	68	S	0.613085	68	K	0.579992	68	P	0.949719
													YNL132W	7124	0.423077	0.192308			ENP1	6372				69	S	0.768416	69	I	0.550656	69	N	0.591688	69	A	0.638082	69	N	0.604375	69	S	0.577428	69	T	0.939357
													YGL171W	5436	0.423077	-0.0384615			UTP25	3750				70	S	0.778459	70	S	0.569401	70	P	0.536491	70	K	0.6689	70	N	0.593259	70	L	0.589673	70	S	0.928865
													YMR128W	4433	0.414062	-0.132812			ESF2	3490				71	Q	0.764197	71	E	0.56645	71	S	0.516301	71	L	0.691467	71	G	0.588865	71	P	0.613427	71	A	0.915548
													YCR047C	4050	0.40625	-0.03125			MAK21	7462				72	L	0.754207	72	G	0.564978	72	S	0.507609	72	K	0.713533	72	S	0.578494	72	V	0.625658	72	V	0.899273
													YML093W	4748	0.405904	-0.0664207			BFR2	6802				73	E	0.756048	73	L	0.562413	73	H	0.446835	73	R	0.726278	73	I	0.540923	73	D	0.637093	73	A	0.887384
													YLR221C	4441	0.404255	0.0638298			ECM16	4433				74	K	0.750712	74	V	0.554538	74	E	0.388683	74	K	0.732099	74	K	0.500796	74	F	0.641175	74	S	0.86944
													YJL033W	4854	0.389381	0.0353982			UBP10	4079				75	L	0.751063	75	S	0.570577	75	V	0.32848	75	D	0.739281	75	F	0.454626	75	E	0.641201	75	E	0.852195
													YLR336C	3014	0.382353	-0.147059			FPR4	9517				76	L	0.752796	76	E	0.572201	76	V	0.256691	76	K	0.733734	76	T	0.429104	76	S	0.641347	76	F	0.830908
													YOR341W	14969	0.382353	-0.264706			FPR3	10307				77	E	0.746203	77	S	0.572901	77	A	0.191847	77	K	0.724081	77	Q	0.41493	77	S	0.639998	77	Y	0.810331
													YMR229C	13399	0.380952	-0.15873			NOC2	7496				78	E	0.755671	78	L	0.594602	78	W	0.160405	78	D	0.719269	78	N	0.388803	78	T	0.639458	78	V	0.786587
													YOR078W	3083	0.372881	-0.20339			NOC2	7496				79	I	0.751636	79	K	0.597572	79	I	0.130653	79	E	0.711689	79	E	0.390881	79	T	0.642557	79	Q	0.765498
													YML043C	476	0.372093	-0.0465116			TOM1	2853				80	K	0.739649	80	A	0.597792	80	K	0.128491	80	F	0.69483	80	A	0.394573	80	M	0.640552	80	S	0.741823
													YOR001W	2939	0.365217	0.104348			YCG1	1535				81	K	0.725482	81	I	0.62337	81	R	0.12604	81	D	0.678844	81	V	0.432899	81	T	0.63563	81	E	0.717826
													YHR052W	11189	0.363636	-0.0519481			TOM1	2853				82	D	0.714765	82	L	0.666947	82	I	0.128082	82	N	0.648847	82	A	0.451096	82	I	0.649535	82	A	0.713256
													YKR024C	2691	0.355769	0.0673077			RIX7	4641				83	K	0.692573	83	D	0.645944	83	L	0.144745	83	G	0.619824	83	T	0.494713	83	D	0.669988	83	L	0.689052
													YGR128C	7347	0.354839	-0.0322581			ECM16	4433				84	K	0.663284	84	L	0.684217	84	R	0.213787	84	E	0.608838	84	A	0.520454	84	K	0.695162	84	T	0.670278
													YLR276C	5914	0.348837	0.302326			BFR2	6802				85	S	0.637175	85	N	0.670463	85	C	0.288649	85	C	0.577166	85	V	0.542006	85	H	0.730127	85	S	0.660351
													YMR290C	11279	0.342105	-0.0789474			SSF2	2545				86	T	0.590776	86	L	0.664141	86	E	0.359014	86	A	0.591891	86	S	0.489378	86	D	0.747403	86	L	0.645349
													YPL126W	6560	0.338462	-0.153846			NOP4	5837				87	L	0.523712	87	P	0.700738	87	K	0.387432	87	G	0.578906	87	K	0.494669	87	Y	0.764001	87	P	0.630549
													YMR239C	2512	0.333333	0.111111			RIX7	4641				88	I	0.485877	88	K	0.712517	88	T	0.422394	88	L	0.523844	88	S	0.490018	88	K	0.780406	88	Q	0.617694
													YPL012W	8407	0.333333	-0.0350877			URB1	4754				89	V	0.447563	89	A	0.726678	89	G	0.459392	89	D	0.554483	89	S	0.457563	89	I	0.796335	89	S	0.599305
													YBL004W	3410	0.325	-0.025			NAN1	6560				90	S	0.416837	90	S	0.736063	90	H	0.477341	90	V	0.537495	90	S	0.396847	90	M	0.804495	90	D	0.589828
													YHR196W	6323	0.316667	-0.25			NOP53	5251				91	E	0.414928	91	S	0.732879	91	S	0.497332	91	F	0.568294	91	P	0.371256	91	D	0.800134	91	I	0.572957
													YKR063C	1261	0.3125	0.0625			RRP8	3935				92	T	0.391952	92	K	0.733407	92	G	0.489116	92	Q	0.489935	92	L	0.339818	92	D	0.79925	92	D	0.560601
													YNL175C	6347	0.305882	0.141176			UTP8	7347				93	K	0.347811	93	K	0.723532	93	T	0.502143	93	R	0.472551	93	Y	0.324047	93	T	0.813527	93	E	0.544114
													YJL076W	5204	0.289981	0.00674374			YCR016W	3782				94	L	0.331199	94	K	0.704466	94	L	0.49363	94	I	0.429289	94	R	0.320649	94	D	0.813228	94	Y	0.529952
													YKL078W	1758	0.289855	0.144928			NOP12	7150				95	A	0.324721	95	N	0.680447	95	D	0.437599	95	L	0.418341	95	W	0.343228	95	I	0.817445	95	F	0.503337
													YGR090W	6359	0.289157	-0.0481928			NOP2	12109				96	N	0.298836	96	I	0.643544	96	P	0.371576	96	G	0.443642	96	F	0.34582	96	E	0.821459	96	K	0.498021
													YNR038W	4401	0.283951	-0.135802			BUD21	3083				97	A	0.294905	97	T	0.590946	97	K	0.296439	97	R	0.451614	97	V	0.358939	97	S	0.827256	97	E	0.485665
													YLR051C	3410	0.28125	-0.09375			RPA34	8225				98	I	0.279951	98	L	0.531625	98	V	0.210268	98	L	0.519277	98	K	0.402477	98	S	0.830214	98	N	0.480479
													YOR340C	7388	0.28125	-0.15625			PXR1	3881				99	N	0.255816	99	A	0.4988	99	T	0.137532	99	N	0.551526	99	G	0.426522	99	L	0.826961	99	E	0.445493
													YKR010C	1366	0.280303	-0.0227273			TMA23	2965				100	K	0.223773	100	I	0.48962	100	G	0.084136	100	G	0.573523	100	E	0.445664	100	T	0.827403	100	I	0.432003
													YKR092C	9434	0.271127	-0.165493			DBP3	11233				101	L	0.210603	101	S	0.47176	101	C	0.057079	101	K	0.611661	101	G	0.468135	101	Q	0.825741	101	A	0.422097
													YHR089C	19378	0.269231	0.269231			NOP56	24381				102	G	0.186424	102	D	0.49252	102	L	0.044691	102	E	0.618233	102	L	0.497644	102	D	0.818675	102	V	0.408299
													YDR156W	3969	0.258065	0			NOP58	28378				103	L	0.16659	103	K	0.508964	103	I	0.036439	103	S	0.637672	103	K	0.519733	103	N	0.81303	103	E	0.413775
													YGR159C	16609	0.231884	0.173913			CBF5	18603				104	N	0.168816	104	N	0.505659	104	V	0.038844	104	K	0.637991	104	G	0.543857	104	L	0.799943	104	D	0.415449
													YBL014C	237	0.224138	0.0689655			FPR4	9517				105	F	0.153303	105	L	0.516534	105	C	0.042918	105	I	0.662503	105	T	0.569098	105	S	0.806814	105	S	0.404195
													YDL014W	24153	0.219512	0.219512			MAK21	7462				106	N	0.143912	106	G	0.527179	106	I	0.054533	106	S	0.703075	106	I	0.595223	106	N	0.782653	106	L	0.382522
													YKL014C	4754	0.177778	0.0444444			RNT1	2512				107	V	0.141335	107	P	0.505785	107	D	0.073917	107	E	0.703289	107	T	0.619007	107	M	0.739774	107	D	0.385283
																			NOP13	6347				108	V	0.139182	108	S	0.503194	108	R	0.098345	108	E	0.706158	108	N	0.645252	108	T	0.735612	108	L	0.375505
																			DRS1	5978				109	S	0.12869	109	I	0.483657	109	A	0.134426	109	L	0.664717	109	L	0.674052	109	L	0.711874	109	A	0.392341
																			NSA1	4693				110	D	0.122976	110	K	0.429228	110	T	0.167505	110	D	0.631106	110	G	0.692791	110	L	0.741531	110	L	0.376997
																			DRS1	5978				111	A	0.115477	111	E	0.379778	111	R	0.2145	111	T	0.594213	111	K	0.720925	111	V	0.76244	111	R	0.331194
																			RRP6	2939				112	V	0.107547	112	E	0.346578	112	L	0.289842	112	Q	0.561755	112	K	0.744355	112	P	0.779375	112	P	0.311218
																			DBP7	2691				113	T	0.107936	113	F	0.297242	113	V	0.352883	113	R	0.522223	113	E	0.765977	113	S	0.794234	113	L	0.260124
																			TOP1	4130				114	L	0.104032	114	P	0.259068	114	K	0.375659	114	K	0.493085	114	E	0.787564	114	E	0.798935	114	L	0.28606
																			TRF5	1329				115	D	0.097831	115	Y	0.242295	115	S	0.439472	115	Q	0.466833	115	A	0.808055	115	S	0.794132	115	S	0.284523
																			RPB4	7894				116	I	0.096156	116	V	0.218426	116	Q	0.463402	116	K	0.426741	116	S	0.831331	116	K	0.793498	116	F	0.278203
																			CBF2	1505				117	Y	0.101259	117	D	0.199899	117	Q	0.429386	117	I	0.361954	117	F	0.84826	117	E	0.796312	117	D	0.297084
																			TRF5	1329				118	R	0.105897	118	C	0.187699	118	G	0.396619	118	I	0.323329	118	V	0.864467	118	S	0.795434	118	Y	0.314706
																			UTP22	6359				119	A	0.115191	119	I	0.187399	119	A	0.376462	119	D	0.285493	119	V	0.88066	119	L	0.783879	119	L	0.329319
																			PUF6	6829				120	I	0.143084	120	S	0.190584	120	G	0.330601	120	G	0.249502	120	S	0.895011	120	K	0.767646	120	S	0.338856
																			RRP15	6495				121	K	0.162405	121	N	0.194273	121	K	0.280951	121	K	0.220455	121	S	0.905315	121	I	0.753456	121	L	0.359796
																			NOP15	7341				122	E	0.183612	122	E	0.193514	122	E	0.238204	122	W	0.203378	122	A	0.914451	122	A	0.734374	122	D	0.396889
																			BDF1	6880				123	Y	0.221003	123	L	0.193799	123	Y	0.186755	123	G	0.192831	123	S	0.924432	123	S	0.711996	123	S	0.410699
																			NOP4	5837				124	L	0.255165	124	A	0.194248	124	V	0.128067	124	I	0.181603	124	S	0.933619	124	T	0.690719	124	S	0.429427
																			SLX9	4726				125	P	0.267815	125	Q	0.206208	125	C	0.103757	125	H	0.202038	125	S	0.942217	125	A	0.669773	125	I	0.461145
																			RSA3	4441				126	E	0.312953	126	D	0.207639	126	I	0.085436	126	F	0.219168	126	K	0.951384	126	K	0.672722	126	Q	0.474305
																			NOC2	7496				127	L	0.350586	127	L	0.215327	127	V	0.07496	127	V	0.228935	127	G	0.960861	127	D	0.661558	127	A	0.482775
																			CDC14	3030				128	L	0.375208	128	I	0.218636	128	R	0.079994	128	K	0.242257	128	K	0.968703	128	N	0.643187	128	E	0.542298
																			SPB4	2950				129	P	0.42142	129	R	0.218814	129	L	0.114746	129	G	0.268486	129	K	0.974205	129	A	0.623043	129	I	0.551794
																			ESF2	3490				130	G	0.485671	130	G	0.208655	130	H	0.150974	130	E	0.288698	130	R	0.978197	130	P	0.596827	130	S	0.532989
																			SLX9	4726				131	M	0.554788	131	V	0.211537	131	D	0.216752	131	V	0.303791	131	R	0.982913	131	L	0.584265	131	K	0.528985
																			GAR1	19378				132	S	0.593527	132	R	0.216979	132	A	0.319649	132	L	0.326431	132	R	0.985682	132	Q	0.573471	132	F	0.507498
																			UTP4	4082				133	D	0.652693	133	L	0.229267	133	L	0.426134	133	A	0.352785	133	R	0.987775	133	F	0.539104	133	P	0.462204
																			TOM1	2853				134	N	0.687129	134	H	0.276695	134	K	0.49722	134	S	0.380624	134	D	0.989465	134	D	0.534304	134	K	0.438786
																			UTP21	3719				135	D	0.695367	135	G	0.333766	135	D	0.533006	135	T	0.405895	135	E	0.99114	135	K	0.524821	135	P	0.425162
																			NOP7	9270				136	L	0.676934	136	E	0.369716	136	E	0.591261	136	W	0.436796	136	D	0.993235	136	V	0.479299	136	T	0.371311
																			NOP7	9270				137	S	0.689806	137	K	0.42037	137	K	0.518924	137	D	0.458678	137	D	0.99503	137	F	0.483203	137	P	0.297087
																			RSC8	7401				138	K	0.637009	138	L	0.456349	138	D	0.511796	138	P	0.480699	138	N	0.996354	138	S	0.475695	138	I	0.22938
																			ECM16	4433				139	M	0.583709	139	F	0.472692	139	L	0.560291	139	K	0.508202	139	K	0.997013	139	V	0.482011	139	Q	0.195047
																			HCA4	4854				140	S	0.545644	140	K	0.462623	140	G	0.550029	140	T	0.529542	140	V	0.997621	140	S	0.47667	140	A	0.141321
																			SGD1	3014				141	L	0.49794	141	G	0.471889	141	R	0.497463	141	H	0.553704	141	K	0.998385	141	E	0.468891	141	V	0.112499
																			SPT6	8837				142	G	0.463251	142	L	0.476446	142	S	0.46648	142	K	0.582146	142	R	0.998895	142	T	0.468207	142	A	0.108321
																			RRP5	13399				143	L	0.445358	143	Q	0.473103	143	L	0.424361	143	L	0.608932	143	K	0.999101	143	A	0.46175	143	W	0.089305
																			NOP13	6347				144	A	0.438754	144	S	0.468811	144	E	0.37094	144	R	0.63623	144	K	0.999247	144	K	0.443693	144	P	0.08613
																			ESF1	5700				145	H	0.425267	145	G	0.487222	145	N	0.345533	145	N	0.666501	145	L	0.999354	145	I	0.419015	145	Y	0.092608
																			ESF1	5700				146	S	0.419238	146	D	0.483477	146	L	0.324727	146	Y	0.695181	146	K	0.999414	146	P	0.407125	146	L	0.102686
																			YCR016W	3782				147	I	0.410606	147	L	0.480419	147	T	0.303546	147	S	0.722009	147	K	0.999482	147	A	0.378434	147	L	0.123909
																			DBP7	2691				148	G	0.415852	148	E	0.513901	148	G	0.264629	148	N	0.7465	148	D	0.999555	148	I	0.351034	148	S	0.153341
																			CIC1	11189				149	R	0.447472	149	R	0.49475	149	A	0.245768	149	A	0.7706	149	K	0.999656	149	D	0.349739	149	G	0.190345
																			TOM1	2853				150	H	0.476748	150	A	0.466919	150	L	0.226508	150	K	0.79541	150	K	0.99975	150	Y	0.347464	150	K	0.205607
																			NOC3	5039				151	K	0.481069	151	Q	0.442496	151	F	0.200771	151	K	0.820564	151	T	0.999817	151	S	0.355654	151	D	0.241946
																			BMT5	1200				152	L	0.470019	152	L	0.402532	152	Q	0.200893	152	R	0.845215	152	S	0.999869	152	K	0.369463	152	V	0.275291
																			TAF14	5966				153	K	0.464223	153	G	0.374134	153	R	0.221905	153	K	0.870078	153	N	0.99992	153	V	0.389644	153	V	0.336111
																			TOF2	1366				154	F	0.419614	154	L	0.352032	154	P	0.227087	154	R	0.89168	154	D	0.999943	154	R	0.416396	154	G	0.374008
																			RPB3	9093				155	S	0.373467	155	G	0.336157	155	P	0.221989	155	E	0.908862	155	S	0.999955	155	V	0.439731	155	V	0.435334
																			BDF1	6880				156	A	0.334656	156	H	0.316728	156	L	0.238341	156	G	0.926371	156	E	0.999961	156	P	0.486296	156	A	0.452441
																			SFH1	4079				157	D	0.314187	157	A	0.31981	157	I	0.253344	157	D	0.942909	157	S	0.999966	157	R	0.51212	157	E	0.467007
																			TOF2	1366				158	K	0.253779	158	Y	0.320036	158	S	0.265691	158	D	0.960441	158	K	0.999972	158	K	0.518252	158	T	0.478224
																			CBF2	1505				159	V	0.20099	159	S	0.332289	159	A	0.286137	159	S	0.972812	159	K	0.999974	159	D	0.52211	159	G	0.471042
																			UBP10	4079				160	D	0.154321	160	R	0.373068	160	V	0.293536	160	E	0.983525	160	K	0.999977	160	V	0.512165	160	S	0.434517
																			RSC9	4104				161	V	0.114845	161	A	0.422689	161	K	0.267489	161	D	0.989317	161	K	0.999979	161	P	0.509163	161	G	0.431002
																			TOM1	2853				162	M	0.087071	162	K	0.428673	162	R	0.24543	162	E	0.99372	162	K	0.99998	162	K	0.491058	162	K	0.404218
																			FCF2	3410				163	I	0.068922	163	V	0.44875	163	Q	0.234035	163	D	0.995761	163	K	0.999982	163	V	0.482554	163	T	0.34524
																			NSI1	898				164	I	0.057463	164	K	0.473149	164	L	0.201107	164	D	0.996843	164	K	0.999983	164	E	0.474405	164	F	0.31577
																			NSI1	898				165	Q	0.052405	165	F	0.467402	165	R	0.189488	165	D	0.997864	165	S	0.999984	165	G	0.473158	165	A	0.271412
																			RIX7	4641				166	A	0.055659	166	S	0.442512	166	V	0.188392	166	D	0.998538	166	K	0.999986	166	L	0.46737	166	F	0.219079
																			NOP13	6347				167	I	0.065057	167	V	0.450404	167	R	0.189055	167	K	0.99914	167	K	0.999987	167	K	0.476167	167	G	0.202032
																			TOF2	1366				168	A	0.073219	168	Q	0.481588	168	T	0.162174	168	E	0.999424	168	E	0.999988	168	L	0.484506	168	V	0.182529
																			TOF2	1366				169	L	0.103759	169	K	0.443528	169	I	0.158972	169	D	0.999576	169	S	0.99999	169	E	0.489261	169	P	0.157254
																			ESF1	5700				170	L	0.161287	170	N	0.406964	170	Y	0.171002	170	K	0.999672	170	K	0.99999	170	H	0.509575	170	A	0.15881
																			RSC8	7401				171	D	0.20614	171	D	0.383374	171	E	0.181175	171	D	0.999763	171	K	0.99999	171	F	0.522874	171	I	0.173529
																			NOP12	7150				172	D	0.25579	172	N	0.30442	172	S	0.19817	172	S	0.999827	172	G	0.99999	172	A	0.545376	172	S	0.205486
																			CDC73	5367				173	L	0.333339	173	H	0.240688	173	N	0.227719	173	D	0.999858	173	K	0.99999	173	T	0.581693	173	H	0.256082
																			DBP10	5504				174	D	0.37885	174	I	0.190745	174	L	0.245629	174	K	0.999888	174	K	0.99999	174	G	0.613289	174	L	0.324146
																			SAS10	6042				175	K	0.374496	175	I	0.147473	175	I	0.27006	175	K	0.999909	175	S	0.999989	175	Y	0.633545	175	M	0.405505
																			MAK16	3349				176	E	0.384129	176	Q	0.119511	176	E	0.312837	176	K	0.999936	176	K	0.999987	176	D	0.667745	176	N	0.469941
																			DBP10	5504				177	L	0.367802	177	A	0.117668	177	F	0.327737	177	H	0.999951	177	H	0.999984	177	A	0.688377	177	D	0.522276
																			SPB1	5428				178	N	0.292636	178	I	0.113715	178	D	0.311699	178	K	0.999962	178	S	0.999983	178	E	0.715714	178	Q	0.526344
																			SAS10	6042				179	T	0.227663	179	A	0.104128	179	N	0.287159	179	K	0.999977	179	S	0.99998	179	D	0.746128	179	K	0.506808
																			RRP36	1056				180	Y	0.192979	180	L	0.118491	180	K	0.248632	180	H	0.999983	180	D	0.999978	180	F	0.768846	180	K	0.457396
																			EBP2	9008				181	A	0.139529	181	L	0.154573	181	R	0.186578	181	K	0.999988	181	E	0.999974	181	H	0.796141	181	R	0.398565
																			BMS1	4282				182	M	0.10274	182	D	0.17439	182	N	0.132867	182	K	0.999991	182	G	0.99997	182	V	0.81901	182	G	0.309911
																			SDA1	3640				183	R	0.101837	183	Q	0.200107	183	L	0.108732	183	H	0.999992	183	D	0.999967	183	A	0.842306	183	I	0.237707
																			HAS1	11279				184	C	0.100323	184	L	0.252871	184	G	0.09765	184	K	0.999993	184	K	0.999963	184	E	0.864608	184	Q	0.206842
																			ENP2	6039				185	K	0.091284	185	D	0.278076	185	V	0.078648	185	K	0.999993	185	S	0.999959	185	E	0.883305	185	V	0.16792
																			EBP2	9008				186	E	0.088109	186	K	0.267334	186	F	0.071005	186	D	0.999993	186	K	0.999955	186	V	0.901379	186	L	0.143187
																			RRP36	1056				187	W	0.082164	187	D	0.278071	187	W	0.070576	187	K	0.999993	187	H	0.99995	187	K	0.914042	187	V	0.146899
																			UTP20	3410				188	Y	0.073559	188	I	0.263634	188	A	0.073236	188	K	0.999992	188	K	0.999948	188	E	0.924176	188	I	0.168116
																			RLP24	5239				189	G	0.061134	189	N	0.21062	189	S	0.092409	189	K	0.999992	189	K	0.999946	189	N	0.9342	189	S	0.195486
																			BMS1	4282				190	W	0.054673	190	T	0.170553	190	C	0.100293	190	D	0.999991	190	S	0.999944	190	K	0.94113	190	P	0.221392
																			ENP2	6039				191	H	0.057876	191	F	0.146453	191	E	0.105734	191	K	0.999989	191	K	0.999942	191	K	0.946577	191	T	0.256946
																			SAS10	6042				192	F	0.06133	192	A	0.106045	192	A	0.109758	192	K	0.999988	192	K	0.999939	192	E	0.950593	192	R	0.276603
																			BMS1	4282				193	P	0.079297	193	M	0.083298	193	G	0.126831	193	D	0.999986	193	S	0.999937	193	P	0.955775	193	E	0.28142
																			TAF2	1627				194	E	0.101773	194	R	0.089139	194	T	0.118147	194	K	0.999985	194	K	0.999934	194	K	0.961291	194	L	0.281612
																			VHR2	1253				195	L	0.121204	195	V	0.092884	195	Y	0.114478	195	K	0.999982	195	K	0.99993	195	K	0.968302	195	A	0.264014
																			ULS1	1434				196	A	0.144106	196	K	0.089995	196	M	0.116749	196	E	0.999979	196	H	0.999925	196	R	0.975628	196	S	0.224746
																			PRP3	1582				197	K	0.157458	197	E	0.091715	197	R	0.112597	197	H	0.999976	197	K	0.999922	197	S	0.981063	197	Q	0.186111
																			PRP45	1792				198	I	0.170956	198	W	0.088692	198	T	0.091535	198	K	0.99997	198	K	0.99992	198	H	0.985945	198	I	0.154636
																			STE2	4771				199	V	0.170637	199	Y	0.080373	199	L	0.082042	199	K	0.999961	199	E	0.999917	199	H	0.990398	199	Y	0.119816
																			INO80	2976				200	T	0.156108	200	G	0.069673	200	C	0.076576	200	H	0.999947	200	E	0.999914	200	D	0.992684	200	D	0.101799
																			IRC20	558				201	D	0.139031	201	W	0.064796	201	V	0.072195	201	K	0.999923	201	S	0.999912	201	D	0.995166	201	N	0.096713
																			CAC2	2486				202	S	0.129638	202	H	0.071544	202	H	0.076643	202	K	0.999891	202	S	0.999908	202	E	0.996945	202	L	0.091108
																			ECM22	669				203	V	0.10057	203	F	0.079586	203	L	0.087466	203	E	0.999839	203	A	0.999906	203	E	0.997791	203	I	0.084901
																			DUS1	2551				204	A	0.08814	204	P	0.099707	204	G	0.102059	204	E	0.99976	204	R	0.999903	204	E	0.99858	204	V	0.08579
																			NGG1	2457				205	Y	0.081518	205	E	0.124632	205	M	0.131425	205	K	0.999656	205	R	0.9999	205	S	0.998944	205	L	0.093105
																			SWI3	3533				206	A	0.077127	206	L	0.148894	206	L	0.178805	206	R	0.999582	206	D	0.999896	206	S	0.999306	206	T	0.095375
																			OPI1	2525				207	R	0.075695	207	A	0.174602	207	L	0.219231	207	L	0.999439	207	R	0.999896	207	E	0.999575	207	D	0.09515
																			TAF8	2097				208	I	0.078685	208	K	0.188038	208	G	0.249257	208	K	0.999289	208	K	0.999896	208	K	0.99972	208	K	0.091963
																			RSC4	5315				209	I	0.086255	209	L	0.208526	209	V	0.299369	209	K	0.999012	209	E	0.999894	209	K	0.999818	209	V	0.086911
																			DNA2	911				210	L	0.105312	210	V	0.212524	210	G	0.324934	210	E	0.998715	210	H	0.999893	210	K	0.999877	210	G	0.07874
																			ULS1	1434				211	T	0.144141	211	P	0.199698	211	G	0.340004	211	K	0.998429	211	I	0.999892	211	K	0.999914	211	M	0.070268
																			SWI1	2331				212	M	0.19151	212	D	0.179581	212	H	0.383072	212	R	0.998174				212	K	0.999934	212	Q	0.063216
																			UME6	1199				213	G	0.247755	213	N	0.164474	213	M	0.447391	213	A	0.997778				213	K	0.999953	213	C	0.06009
																			SGF29	2177				214	I	0.313998	214	Y	0.118132	214	Q	0.463088	214	E	0.99697				214	E	0.999964	214	C	0.061639
																			SET3	1614				215	R	0.409394	215	T	0.092283	215	E	0.502718	215	K	0.996128				215	K	0.999977	215	C	0.062407
																			IOC2	2114				216	S	0.496499	216	F	0.080311	216	L	0.535305	216	T	0.994933				216	R	0.999987	216	V	0.078404
																			BIR1	1518				217	K	0.575507	217	A	0.066086	217	R	0.527069	217	K	0.993719				217	E	0.999991	217	Y	0.111612
																			HAL9	1074				218	A	0.608949	218	K	0.057499	218	R	0.489672	218	E	0.992435				218	K	0.999993	218	G	0.14017
																			ARG80	963				219	S	0.62858	219	L	0.062193	219	V	0.492027	219	T	0.99104				219	R	0.999994	219	G	0.194
																			XBP1	903				220	E	0.635355	220	V	0.068085	220	R	0.505076	220	K	0.989375				220	E	0.999995	220	V	0.249752
																			STP2	610				221	T	0.607531	221	L	0.075928	221	S	0.51453	221	K	0.986559				221	K	0.999995	221	P	0.323213
																			YGR126W	2147				222	D	0.607165	222	F	0.115013	222	G	0.534566	222	T	0.983036				222	K	0.999996	222	K	0.385407
																			POG1	1014				223	L	0.593409	223	I	0.173701	223	A	0.547125	223	S	0.978434				223	D	0.999996	223	D	0.475413
																			SPP381	2525				224	S	0.608948	224	K	0.243313	224	L	0.541911	224	K	0.974829				224	K	0.999996	224	E	0.520746
																			THI3	1453				225	E	0.605619	225	D	0.310346	225	S	0.577754	225	L	0.971825				225	K	0.999996	225	Q	0.523387
																			RAD61	848				226	I	0.592391	226	K	0.395925	226	E	0.595157	226	K	0.967718				226	D	0.999996	226	R	0.527449
																			URK1	2498				227	L	0.603835	227	A	0.475275	227	N	0.574256	227	S	0.961617				227	K	0.999996	227	I	0.518804
																			HAL9	1074				228	P	0.605494	228	S	0.537593	228	D	0.53364	228	S	0.95634				228	K	0.999997	228	Q	0.50404
																			AIR1	1851				229	E	0.611983	229	L	0.59192	229	N	0.497443	229	E	0.949575				229	K	0.999997	229	L	0.474458
																			CHA4	402				230	E	0.621522	230	N	0.638096	230	M	0.434906	230	S	0.939406				230	K	0.999997	230	K	0.455077
																			MGS1	894				231	I	0.62583	231	D	0.640554	231	V	0.361998	231	A	0.927552				231	H	0.999997	231	K	0.423107
																			MRC1	1302				232	E	0.618651	232	D	0.581188	232	T	0.30661	232	S	0.914102							232	S	0.38027
																			DUN1	1729				233	E	0.613186	233	S	0.557182	233	L	0.269646	233	N	0.895455							233	Q	0.339637
																			UFD1	3773				234	R	0.616587	234	L	0.481508	234	H	0.228175	234	I	0.875115							234	V	0.291659
																			ECM5	276				235	V	0.60007	235	H	0.42851	235	D	0.19091	235	P	0.853629							235	V	0.264962
																			PRP2	1388				236	K	0.590914	236	D	0.400995	236	V	0.164237	236	D	0.826547							236	V	0.255041
																			BLM10	2995				237	T	0.593985	237	L	0.388531	237	M	0.162896	237	A	0.802413							237	A	0.250722
																			ECM2	2306				238	A	0.563972	238	A	0.367474	238	D	0.162145	238	V	0.776711							238	T	0.236433
																			ULS1	1434				239	A	0.542354	239	A	0.359548	239	A	0.173945	239	N	0.746417							239	P	0.236974
																			BRR2	1898				240	E	0.539609	240	L	0.374739	240	Q	0.180978	240	T	0.71585							240	G	0.238939
																			MCM10	1536				241	V	0.54173	241	L	0.383683	241	W	0.190873	241	R	0.689225							241	R	0.241342
																			SPC110	3057				242	S	0.520579	242	N	0.379965	242	V	0.212403	242	L	0.655869							242	L	0.235847
																			MLP1	3413				243	M	0.507531	243	E	0.386824	243	Y	0.237736	243	S	0.63179							243	L	0.252827
																			MLP2	2756				244	G	0.503273	244	D	0.394047	244	D	0.261161	244	V	0.619937							244	D	0.277968
																			MLP1	3413				245	T	0.49454	245	S	0.361145	245	N	0.315638	245	R	0.603914							245	L	0.315327
																			MLP1	3413				246	E	0.466626	246	G	0.330949	246	T	0.349799	246	S	0.584652							246	L	0.350294
																			SNT1	1730				247	I	0.449824	247	I	0.330212	247	R	0.361867	247	K	0.568814							247	Q	0.365133
																			GLE1	1884				248	T	0.438228	248	A	0.313893	248	D	0.392524	248	W	0.550525							248	E	0.372589
																			SNU66	1709				249	Q	0.415034	249	Q	0.305958	249	E	0.411583	249	I	0.529461							249	G	0.396819
																			MLP2	2756				250	T	0.392004	250	R	0.31575	250	S	0.371668	250	K	0.518043							250	S	0.39049
																			MLP1	3413				251	D	0.383925	251	V	0.317498	251	Y	0.359004	251	Q	0.500919							251	V	0.358151
																			NUP145	5564				252	L	0.357479	252	I	0.31446	252	L	0.335671	252	K	0.482235							252	D	0.343264
																			YCS4	1533				253	D	0.334964	253	D	0.344657	253	R	0.287615	253	R	0.453654							253	L	0.318406
																			FCP1	2460				254	N	0.311345	254	N	0.337352	254	S	0.240875	254	A	0.437797							254	S	0.289791
																			PRP6	1975				255	I	0.288636	255	A	0.345109	255	I	0.217964	255	A	0.426934							255	Q	0.263215
																			PRP45	1792				256	N	0.251824	256	R	0.352879	256	I	0.188703	256	L	0.417934							256	V	0.237129
																			VID30	2183				257	A	0.221603	257	I	0.369331	257	Q	0.159839	257	M	0.405336							257	N	0.216987
																			SSN2	1512				258	L	0.209995	258	S	0.389041	258	P	0.150102	258	D	0.408684							258	Y	0.2119
																			PSY2	2809				259	A	0.196854	259	M	0.428187	259	L	0.138531	259	S	0.390854							259	L	0.20817
																			BAS1	1754				260	E	0.171086	260	G	0.458569	260	E	0.117863	260	K	0.353254							260	V	0.223283
																			HPC2	1518				261	Q	0.165673	261	Q	0.513385	261	T	0.103963	261	A	0.31899							261	L	0.238029
																			CKB1	4219				262	I	0.171958	262	D	0.557497	262	L	0.09554	262	L	0.297082							262	D	0.261771
																			CFT2	2009				263	V	0.156162	263	I	0.575991	263	L	0.083497	263	N	0.267901							263	E	0.275076
																			IES1	2723				264	E	0.158893	264	S	0.558928	264	V	0.07442	264	E	0.265428							264	A	0.300759
																			HSF1	2222				265	F	0.17362	265	E	0.507229	265	G	0.091128	265	I	0.291775							265	D	0.331985
																			MCM6	3904				266	A	0.172433	266	T	0.434922	266	Y	0.104908	266	F	0.331297							266	R	0.364518
																			ZRC1	7349				267	A	0.166314	267	D	0.386706	267	K	0.110992	267	M	0.400654							267	M	0.403693
																			RPC53	4195				268	Y	0.202761	268	M	0.308332	268	R	0.12215	268	I	0.496608							268	L	0.449752
																			DIS3	4297				269	R	0.241064	269	E	0.251455	269	I	0.150545	269	T	0.552679							269	E	0.477103
																			CFT1	2002				270	E	0.269067	270	N	0.202407	270	V	0.172945	270	N	0.603815							270	K	0.484579
																			PRP5	1034				271	Q	0.32171	271	V	0.166168	271	V	0.187331	271	D	0.645992							271	G	0.480774
																			SNU71	2170				272	L	0.370891	272	C	0.135225	272	K	0.202746										272	F	0.467676
																			TFC3	1809				273	S	0.37488	273	V	0.113466	273	D	0.207008										273	E	0.441853
																			NUP85	4095				274	N	0.355018	274	F	0.106459	274	S	0.187525										274	E	0.431798
																			BLM10	2995				275	Y	0.342976	275	A	0.105847	275	A	0.170271										275	D	0.429505
																			TOP2	3960				276	L	0.321845	276	Q	0.101733	276	V	0.153261										276	I	0.414241
																			ISW2	2705				277	S	0.310039	277	R	0.116135	277	N	0.132574										277	K	0.400759
																			RRP4	5006				278	A	0.300646	278	V	0.146039	278	A	0.112831										278	N	0.401139
																			RXT2	2161				279	R	0.305979	279	A	0.164842	279	V	0.103432										279	I	0.403534
																			TSR2	4657				280	M	0.300656	280	S	0.198888	280	C	0.089137										280	I	0.409618
																			SPT7	2320				281	K	0.290003	281	L	0.24504	281	Y	0.0814										281	R	0.437734
																			HPR1	2556				282	A	0.275148	282	A	0.262079	282	G	0.077506										282	E	0.466261
																			NGG1	2457				283	I	0.254738	283	D	0.24647	283	A	0.081051										283	T	0.490724
																			GCN5	2135				284	A	0.239253	284	Y	0.236319	284	K	0.078317										284	D	0.475884
																			SQS1	1832				285	P	0.218286	285	R	0.218992	285	L	0.078693										285	A	0.495793
																			RIX1	3911				286	N	0.197482	286	R	0.179421	286	M	0.093916										286	S	0.503312
																			CEF1	1168				287	L	0.183503	287	Q	0.153005	287	I	0.109242										287	K	0.496781
																			ECM1	4041				288	T	0.167241	288	L	0.149347	288	P	0.115111										288	R	0.461555
																			RAD1	753				289	Q	0.163194	289	Y	0.146446	289	G	0.135882										289	Q	0.418388
																			VPS72	1253				290	L	0.169571	290	D	0.141142	290	L	0.153337										290	T	0.372779
																			ISW1	3806				291	V	0.167496	291	Y	0.144842	291	L	0.161005										291	L	0.332867
																			CUS1	1830				292	G	0.159692	292	L	0.158972	292	R	0.181357										292	M	0.303976
																			YSH1	2253				293	E	0.166007	293	C	0.161742	293	Y	0.242248										293	F	0.272746
																			POB3	10154				294	L	0.16759	294	E	0.160957	294	E	0.264494										294	T	0.267598
																			IES2	2593				295	V	0.164831	295	K	0.178389	295	E	0.267553										295	A	0.269572
																			RAD34	114				296	G	0.184725	296	M	0.200148	296	G	0.271317										296	T	0.275464
																			VID30	2183				297	A	0.204571	297	H	0.207853	297	I	0.245012										297	W	0.302729
																			PRP31	1444				298	R	0.20727	298	T	0.212964	298	E	0.188041										298	P	0.326713
																			IWR1	2056				299	L	0.217639	299	V	0.25349	299	L	0.161832										299	K	0.337389
																			BRN1	1150				300	I	0.231115	300	A	0.288263	300	Y	0.149037										300	E	0.346266
																			TAF2	1627				301	A	0.252246	301	P	0.297969	301	D	0.124914										301	V	0.351598
																			VID30	2183				302	H	0.276729	302	N	0.303537	302	E	0.112122										302	R	0.334469
																			RKM3	2322				303	S	0.321149	303	L	0.316003	303	I	0.109159										303	E	0.328627
																			SAS3	899				304	G	0.35347	304	S	0.280019	304	V	0.092192										304	L	0.314749
																			CBF1	5757				305	S	0.391754	305	E	0.249516	305	L	0.091276										305	A	0.300901
																			SPT10	660				306	L	0.429742	306	L	0.23008	306	I	0.110431										306	S	0.278202
																			DIG1	3044				307	I	0.462695	307	I	0.206059	307	T	0.13854										307	T	0.285097
																			FEN2	2474				308	S	0.485031	308	G	0.186529	308	T	0.149159										308	F	0.268999
																			RAD61	848				309	L	0.5465	309	E	0.187107	309	K	0.173977										309	M	0.270731
																			TFC1	2691				310	A	0.562689	310	V	0.175887	310	G	0.186715										310	N	0.289413
																			PSY4	2455				311	K	0.514167	311	I	0.16592	311	E	0.183438										311	N	0.315077
																			IES2	2593				312	S	0.483171	312	G	0.180575	312	A	0.176628										312	P	0.321461
																			TFA1	3514				313	P	0.471441	313	A	0.195863	313	I	0.18021										313	I	0.324945
																			ASF1	4258				314	A	0.413765	314	R	0.196563	314	A	0.167587										314	K	0.329782
																			CTI6	2308				315	S	0.376651	315	L	0.210043	315	V	0.16189										315	V	0.333722
																			RAD26	1003				316	T	0.365502	316	I	0.231147	316	A	0.156774										316	S	0.330577
																			BRR2	1898				317	I	0.333912	317	S	0.273304	317	I	0.145485										317	I	0.328108
																			RTT106	3898				318	Q	0.281742	318	H	0.320821	318	A	0.148365										318	G	0.338171
																			DPB3	1024				319	I	0.263295	319	A	0.369247	319	Q	0.161812										319	N	0.364336
																			FCP1	2460				320	L	0.245998	320	G	0.401149	320	M	0.177347										320	T	0.360294
																			SPT8	2347				321	G	0.223323	321	S	0.448209	321	S	0.208784										321	D	0.367617
																			HIF1	3047				322	A	0.219124	322	L	0.478854	322	T	0.236933										322	Q	0.384298
																			MFT1	3969				323	E	0.227511	323	T	0.495438	323	V	0.263353										323	L	0.396491
																			NAB3	5830				324	K	0.223782	324	N	0.481046	324	D	0.274784										324	T	0.371509
																			ARP8	2961				325	A	0.226488	325	L	0.570218	325	L	0.293861										325	A	0.377426
																			URN1	1241				326	L	0.253862	326	S	0.585137	326	A	0.308263										326	N	0.353656
																			SWR1	765				327	F	0.276486	327	K	0.525932	327	S	0.298933										327	K	0.327515
																			SQS1	1832				328	R	0.30444	328	Q	0.49112	328	C	0.277205										328	R	0.32019
																			SNU114	3148				329	A	0.363528	329	A	0.464591	329	D	0.275689										329	I	0.30467
																			SQS1	1832				330	L	0.382984	330	A	0.391992	330	H	0.249079										330	T	0.284518
																			ISW2	2705				331	K	0.391317	331	S	0.350916	331	G	0.210126										331	Q	0.280113
																			NHP10	3015				332	T	0.428834	332	T	0.335716	332	V	0.200626										332	I	0.285708
																			ESC1	2041				333	K	0.455061	333	V	0.300799	333	V	0.188723										333	V	0.281799
																			SWI3	3533				334	H	0.468612	334	Q	0.265936	334	A	0.181571										334	E	0.274754
																			DLS1	2713				335	D	0.473057	335	I	0.250736	335	S	0.195822										335	V	0.314056
																			TAF7	1510				336	T	0.489106	336	L	0.234428	336	V	0.194241										336	V	0.35669
																			TAF7	1510				337	P	0.459018	337	G	0.219101	337	K	0.18749										337	D	0.384262
																			SPT7	2320				338	K	0.405908	338	A	0.22136	338	R	0.184909										338	P	0.450089
																			ASI1	411				339	Y	0.400822	339	E	0.229176	339	C	0.1877										339	R	0.50304
																			GLE1	1884				340	G	0.320882	340	K	0.223803	340	I	0.194986										340	G	0.500608
																			ITC1	2312				341	L	0.263732	341	A	0.22756	341	M	0.192984										341	K	0.515527
																			ASI3	289				342	L	0.208118	342	L	0.248738	342	E	0.213916										342	E	0.555905
																			SWC5	1754				343	Y	0.170172	343	F	0.262591	343	R	0.224258										343	R	0.550054
																			SPT5	9928				344	H	0.166269	344	R	0.284978	344	D	0.221864										344	K	0.520803
																			FUN30	3730				345	A	0.183164	345	A	0.332564	345	L	0.213273										345	L	0.529648
																			CHD1	3713				346	S	0.202363	346	L	0.351878	346	Y	0.236012										346	L	0.515298
																			IFH1	1958				347	L	0.242503	347	K	0.362771	347	P	0.239355										347	E	0.493701
																			TOF1	1096				348	V	0.302705	348	T	0.413918	348	R	0.264778										348	L	0.5048
																			MRC1	1302				349	G	0.377178	349	K	0.436802	349	R	0.291295										349	L	0.520487
																			IFH1	1958				350	Q	0.407967	350	G	0.427994	350	W	0.29982										350	K	0.51934
																			RAD7	963				351	A	0.448301	351	N	0.434456	351	G	0.320022										351	K	0.538428
																			CDC45	1632				352	T	0.472567	352	T	0.441529	352	L	0.322799										352	Y	0.573611
																			VPS75	3120				353	G	0.482401	353	P	0.433518	353	G	0.372077										353	H	0.595317
																			NAF1	2209				354	K	0.483858	354	K	0.399518	354	P	0.433651										354	S	0.616906
																			RAD2	860				355	N	0.497988	355	Y	0.372107	355	V	0.48328										355	G	0.637288
																			PTA1	2822				356	K	0.519981	356	G	0.329887	356	A	0.539954										356	P	0.64606
																			CDC34	4374				357	G	0.480188	357	L	0.281015	357	Q	0.58716										357	K	0.625023
																			RPN1	11502				358	K	0.431135	358	I	0.242929	358	K	0.636107										358	K	0.617345
																			MCD1	2134				359	I	0.39379	359	Y	0.225943	359	K	0.676959										359	N	0.573763
																			CNN1	1283				360	A	0.344988	360	H	0.236631	360	K	0.700924										360	E	0.473234
																			CNN1	1283				361	R	0.316194	361	S	0.266391	361	Q	0.706165										361	K	0.383305
																			UBP12	3179				362	V	0.290699	362	G	0.286638	362	M	0.718107										362	V	0.301582
																			UBP12	3179				363	L	0.289555	363	F	0.352956	363	K	0.704522										363	L	0.229266
																			UBA2	3562				364	A	0.268356	364	I	0.427252	364	A	0.705044										364	I	0.20408
																			GCD10	3876				365	A	0.294161	365	S	0.494499	365	D	0.707088										365	F	0.175948
																			TFC7	3046				366	K	0.29889	366	K	0.527398	366	G	0.703045										366	A	0.192023
																			ITC1	2312				367	A	0.310715	367	A	0.545971	367	K	0.704529										367	L	0.227977
																			SPT7	2320				368	A	0.30689	368	S	0.561125	368	L	0.705107										368	Y	0.264175
																			SRB4	3342				369	V	0.317581	369	A	0.600293	369	D	0.699066										369	K	0.280826
																			UBP12	3179				370	S	0.346738	370	K	0.627683	370	K	0.710965										370	K	0.305074
																			MRC1	1302				371	L	0.343142	371	N	0.64287	371	Y	0.737549										371	E	0.33989
																			YCS4	1533				372	R	0.389352	372	K	0.614422	372	G	0.745339										372	A	0.362718
																			ABF1	6206				373	Y	0.42691	373	G	0.595547	373	R	0.749936										373	A	0.375368
																			IRC20	558				374	D	0.493896	374	R	0.546594	374	V	0.764633										374	R	0.393864
																			RPC53	4195				375	A	0.548513	375	I	0.49961	375	N	0.777839										375	V	0.418716
																			ESL2	643				376	L	0.584526	376	S	0.467717	376	E	0.799039										376	E	0.39842
																			MSN5	3187				377	A	0.620219	377	R	0.442951	377	N	0.813503										377	R	0.379956
																			RAD2	860				378	E	0.649705	378	Y	0.399145	378	T	0.824186										378	N	0.375538
																			LYS14	1667				379	D	0.673383	379	L	0.424538	379	P	0.834201										379	L	0.332928
																			PHO2	2345				380	R	0.687865	380	A	0.414689	380	E	0.843501										380	K	0.295186
																			INO80	2976				381	D	0.696881	381	N	0.436132	381	Q	0.85535										381	Y	0.279838
																			TFB1	3260				382	D	0.714154	382	K	0.431194	382	W	0.863018										382	N	0.27261
																			SIN3	4999				383	S	0.730976	383	C	0.429471	383	K	0.872695										383	G	0.251583
																			SRB4	3342				384	G	0.738189	384	S	0.402971	384	K	0.881628										384	Y	0.226108
																			SGT1	3159				385	D	0.74023	385	M	0.405191	385	E	0.891648										385	N	0.222243
																			HSF1	2222				386	I	0.738396	386	A	0.435022	386	Y	0.904113										386	V	0.210085
																			NMA111	4177				387	G	0.735088	387	S	0.453388	387	V	0.910828										387	A	0.210517
																			MLP1	3413				388	L	0.73813	388	R	0.511591	388	P	0.915902										388	A	0.219584
																			POL2	3153				389	E	0.720425	389	I	0.560816	389	L	0.923266										389	I	0.254053
																			SWI6	3241				390	S	0.742037	390	D	0.570991	390	D	0.930181										390	H	0.30108
																			MLP1	3413				391	R	0.743342	391	N	0.579457	391	N	0.935504										391	G	0.357067
																			MUP3	1458				392	A	0.739498	392	Y	0.619615	392	A	0.943635										392	D	0.430449
																			HIR3	805				393	K	0.758705	393	S	0.609629	393	E	0.949196										393	L	0.483255
																			TPA1	7971				394	V	0.772881	394	E	0.574418	394	Q	0.95382										394	S	0.519812
																			BRN1	1150				395	E	0.782361	395	E	0.55297	395	S	0.958628										395	Q	0.562074
																			RPC82	4623				396	N	0.781719	396	P	0.561125	396	T	0.963297										396	Q	0.548244
																			IRC20	558				397	R	0.762929	397	S	0.544799	397	S	0.967961										397	Q	0.525139
																			MCM2	2774				398	L	0.757154	398	N	0.526244	398	S	0.973239										398	R	0.529007
																			SIN3	4999				399	S	0.751809	399	V	0.49608	399	S	0.97721										399	T	0.499009
																			RAD1	753				400	Q	0.766515	400	F	0.465963	400	Q	0.981065										400	Q	0.492401
																			ARP5	3202				401	L	0.765137	401	G	0.438999	401	E	0.984419										401	A	0.531461
																			HUL5	1516				402	E	0.78037	402	S	0.430588	402	T	0.987531										402	L	0.578502
																			HAL9	1074				403	G	0.774598	403	V	0.419735	403	K	0.989715										403	N	0.578188
																			SPT7	2320				404	R	0.783412	404	L	0.428569	404	E	0.991771										404	E	0.587893
																			ASI3	289				405	D	0.779438	405	K	0.432217	405	T	0.992975										405	F	0.600377
																			SWR1	765				406	L	0.77558	406	K	0.434365	406	E	0.993911										406	K	0.590295
																			MPH1	948				407	R	0.782372	407	Q	0.433389	407	E	0.994764										407	S	0.563815
																			MPH1	948				408	T	0.788775	408	V	0.42553	408	E	0.995415										408	G	0.565644
																			APC1	209				409	T	0.796328	409	E	0.414369	409	P	0.995786										409	K	0.521011
																			SET1	981				410	P	0.799156	410	Q	0.415997	410	K	0.996019										410	S	0.457775
																			CET1	3705				411	K	0.802668	411	R	0.41494	411	K	0.996176										411	N	0.406029
																			NUP170	3441				412	V	0.807963	412	L	0.400603	412	A	0.996294										412	L	0.341154
																			PUT3	1609				413	V	0.813427	413	E	0.399377	413	K	0.996559										413	L	0.280995
																			NUT1	2737				414	R	0.818949	414	F	0.413271	414	E	0.996983										414	L	0.247198
																			SWI6	3241				415	E	0.830188	415	Y	0.430805	415	D	0.997315										415	A	0.240648
																			RSF2	1222				416	A	0.837224	416	N	0.458551	416	S	0.997603										416	T	0.209625
																			IRR1	2376				417	K	0.848553	417	T	0.481994	417	L	0.998218										417	D	0.189717
																			SWI4	1278				418	K	0.855998	418	G	0.512533	418	I	0.998723										418	V	0.182955
																			HFI1	2988				419	V	0.862805	419	K	0.52525	419	K	0.998943										419	A	0.182547
																			SNF12	3054				420	E	0.869656	420	P	0.544483	420	E	0.999147										420	A	0.184109
																			CTF4	4261				421	M	0.874875	421	T	0.561377	421	V	0.999345										421	R	0.205762
																			RGT1	520				422	T	0.881026	422	L	0.57464	422	E	0.999536										422	G	0.217186
																			REB1	5582				423	E	0.888274	423	K	0.589997	423	T	0.999606										423	L	0.211789
																			RAP1	4389				424	A	0.894126	424	N	0.609113	424	E	0.999677										424	D	0.216218
																			ITC1	2312				425	R	0.901405	425	E	0.623483	425	K	0.999743										425	I	0.205916
																			MLP1	3413				426	A	0.908155	426	L	0.625006	426	E	0.999775										426	P	0.191983
																			ULS1	1434				427	Y	0.916283	427	A	0.635101	427	E	0.999808										427	N	0.175395
																			ULS1	1434				428	N	0.925198	428	I	0.635345	428	V	0.999834										428	V	0.168127
																			PRP9	1355				429	A	0.934113	429	Q	0.652895	429	K	0.999851										429	K	0.146429
																			RPN2	13297				430	D	0.942927	430	E	0.676548	430	E	0.99987										430	T	0.129727
																			HOS4	1826				431	A	0.949266	431	A	0.708167	431	D	0.999887										431	V	0.114921
																			RAT1	3466				432	D	0.956417	432	M	0.734582	432	D	0.999904										432	I	0.106762
																			SNU71	2170				433	T	0.962671	433	E	0.759036	433	S	0.999918										433	N	0.099161
																			DUS3	3630				434	A	0.969587	434	L	0.792066	434	K	0.999932										434	L	0.095659
																			NCL1	14175				435	K	0.974711	435	Y	0.8189	435	K	0.999944										435	T	0.093433
																			CHZ1	3660				436	A	0.979961	436	N	0.838298	436	E	0.999953										436	F	0.091035
																			RPC53	4195				437	A	0.984159	437	K	0.855729	437	K	0.999959										437	P	0.099904
																			IOC3	2190				438	S	0.986868	438	D	0.872907	438	K	0.999966										438	L	0.109996
																			YRB2	5129				439	D	0.989797	439	K	0.887361	439	E	0.999971										439	T	0.124242
																			DBP5	11463				440	S	0.991655	440	P	0.901263	440	K	0.999975										440	V	0.145605
																			PRP40	1656				441	E	0.993579	441	A	0.912425	441	K	0.999979										441	E	0.157337
																			PDI1	27549				442	S	0.995492	442	A	0.92344	442	D	0.999982										442	D	0.171676
																			LHP1	8346				443	D	0.996456	443	E	0.936116	443	K	0.999985										443	Y	0.186274
																			RAD26	1003				444	S	0.997289	444	V	0.948618	444	K	0.999987										444	V	0.205325
																			TAF7	1510				445	D	0.99794	445	E	0.956355	445	E	0.99999										445	H	0.222374
																			GCD14	2413				446	D	0.998419	446	E	0.964249	446	K	0.999992										446	R	0.267297
																			PUS1	7833				447	E	0.998786	447	T	0.970966	447	K	0.999993										447	I	0.31615
																			CHD1	3713				448	E	0.99914	448	K	0.977491	448	E	0.999995										448	G	0.373935
																			SET1	981				449	E	0.999341	449	E	0.982257	449	K	0.999996										449	R	0.43641
																			HMG2	3501				450	E	0.999451	450	K	0.987282	450	K	0.999997										450	T	0.508638
																			HMG1	4026				451	K	0.99954	451	E	0.989639	451	E	0.999998										451	G	0.561921
																			SPP41	1422				452	K	0.999628	452	S	0.991189	452	K	0.999998										452	R	0.61147
																			SPP41	1422				453	E	0.999695	453	S	0.992306	453	K	0.999999										453	A	0.65049
																			FHL1	1926				454	K	0.999758	454	K	0.993686	454	D	0.999999										454	G	0.622276
																			HIR2	1417				455	K	0.999831	455	K	0.994432	455	K	0.999999										455	Q	0.614182
																			SWC3	1122				456	E	0.999862	456	R	0.995453	456	K	0.999999										456	T	0.550906
																			DOT5	2860				457	K	0.999896	457	K	0.996624	457	E	0.999999										457	G	0.514424
																			IOC3	2190				458	K	0.99992	458	L	0.997622	458	K	0.999999										458	T	0.468156
																			TRI1	1982				459	R	0.999937	459	E	0.998213	459	K	0.999999										459	A	0.443148
																			DOT1	1310				460	K	0.999954	460	D	0.998773	460	E	0.999999										460	H	0.438147
																			PDP3	3177				461	R	0.999967	461	D	0.999152	461	K	0.999999										461	T	0.429776
																			SRS2	673				462	D	0.999978	462	D	0.999512	462	K	0.999999										462	L	0.450087
																			YNL035C	2758				463	D	0.999986	463	E	0.999701	463	E	0.999999										463	F	0.479802
																			HPC2	1518				464	D	0.999989	464	E	0.999824	464	K	0.999999										464	T	0.514571
																			HHO1	8125				465	E	0.999991	465	K	0.999871	465	K	0.999999										465	E	0.528014
																			HHO1	8125				466	D	0.999992	466	K	0.999901	466	R	0.999999										466	Q	0.5302
																			INO4	915				467	S	0.999994	467	E	0.999931	467	K	0.999999										467	E	0.489005
																			PRP22	1099				468	K	0.999994	468	K	0.999951	468	S	0.999998										468	K	0.448499
																			FUN30	3730				469	D	0.999996	469	K	0.999965	469	E	0.999998										469	H	0.393135
																			UFD1	3773				470	S	0.999996	470	E	0.99998	470	D	0.999998										470	L	0.350434
																			TAF1	1633				471	K	0.999997	471	K	0.999988	471	G	0.999998										471	A	0.326554
																			TFC3	1809				472	K	0.999997	472	K	0.999991	472	D	0.999998										472	G	0.305301
																			PRP5	1034				473	A	0.999997	473	S	0.999993	473	S	0.999998										473	G	0.29553
																			SLU7	2061				474	K	0.999998	474	K	0.999995	474	E	0.999998										474	L	0.289677
																			CWC24	1131				475	K	0.999998	475	K	0.999996	475	E	0.999998										475	V	0.28701
																			PRP21	2240				476	E	0.999998	476	E	0.999997	476	K	0.999998										476	N	0.286997
																			LAS1	1261				477	K	0.999998	477	K	0.999998	477	K	0.999998										477	V	0.294276
																			MPH1	948				478	K	0.999998	478	K	0.999999	478	S	0.999998										478	L	0.317312
																			YJU2	1891				479	D	0.999999	479	E	0.999999	479	K	0.999998										479	N	0.333419
																			YKU70	1273				480	K	0.999999	480	K	0.999999	480	K	0.999998										480	G	0.355693
																			CEF1	1168				481	K	0.999999	481	K	0.999999	481	S	0.999998										481	A	0.377503
																			UNG1	1854				482	E	0.999999	482	E	0.999999	482	K	0.999998										482	N	0.381718
																			RFC1	3902				483	K	0.999999	483	K	0.999999	483	K	0.999998										483	Q	0.375757
																			BRF1	2239				484	K	0.999999	484	K	0.999999													484	P	0.379928
																			POL2	3153				485	E	0.999999	485	D	1													485	V	0.376904
																			FUN30	3730				486	K	0.999999	486	K	1													486	P	0.378383
																			PRP8	1905				487	K	0.999999	487	K	1													487	E	0.380048
																			SWR1	765				488	E	0.999999	488	E	1													488	D	0.391167
																			TFG1	4780				489	K	0.999999	489	K	1													489	L	0.394826
																			TFA2	3969				490	K	0.999999	490	K	1													490	I	0.390777
																			ORC2	1645				491	E	1	491	D	1													491	K	0.405984
																			ORC6	1952				492	K	1	492	K	1													492	F	0.434022
																			SPP41	1422				493	K	1	493	K	1													493	G	0.472549
																			HEH2	2071				494	E	1	494	E	1													494	T	0.508715
																			SRC1	2065				495	K	1	495	K	1													495	H	0.560211
																			SIR3	1453				496	K	1	496	K	1													496	T	0.611554
																			STH1	4405				497	E	1	497	D	1													497	K	0.645629
																			IES1	2723				498	K	1	498	K	1													498	K	0.679309
																			INO80	2976				499	K	1	499	K	1													499	K	0.715358
																			EAF7	1270				500	E	1	500	K	1													500	E	0.718838
																			CWC27	1483				501	K	1	501	K	1													501	H	0.685599
																			SUB1	3798				502	K	1	502	S	1													502	S	0.640274
																			MRC1	1302				503	S	1																503	A	0.597554
																			SLD2	482				504	K	1																504	Y	0.551195
																			TFC6	1603				505	K	1																505	G	0.513317
																			MSH6	2793				506	E	1																506	S	0.511658
																			TOP2	3960				507	K	1																507	F	0.50778
																			RFC1	3902				508	K	1																508	F	0.533888
																			IOC4	2174				509	E	1																509	K	0.575385
																			PAP2	2659				510	K	1																510	D	0.604448
																			SWC3	1122				511	K	1																511	V	0.625625
																			CFT1	2002																						512	D	0.654841
																			MIG2	2274																						513	L	0.685048
																			LIN1	811																						514	T	0.706764
																			PAP2	2659																						515	K	0.710351
																			SRS2	673																						516	K	0.73132
																			MSH3	1108																						517	P	0.746094
																			CTR9	6036																						518	K	0.76143
																			SPP382	556																						519	K	0.774779
																			SWC3	1122																						520	I	0.774671
																			IRR1	2376																						521	T	0.773434
																			IOC3	2190																						522	F	0.785258
																			SSL1	2340																						523	D	0.783107
																			PDS5	2977
																			TOF1	1096
																			NEJ1	787
																			NSE4	892
																			MOT1	4935
																			KAR3	1602
																			DUN1	1729
																			YNG2	1783
																			TFG1	4780
																			MRC1	1302
																			TAF10	4008
																			RAD3	2505
																			IFH1	1958
																			SDD4	671
																			HDA3	1847
																			CHA4	402
																			APC1	209
																			ISW1	3806
																			SNU71	2170
																			MOT3	2570
																			DAL81	1533
																			NGG1	2457
																			TFB2	2270
																			SPT5	9928
																			ROX3	2635
																			DUS3	3630
																			BRE2	1387
																			IRC20	558
																			SAC3	1039
																			SEN1	2549
																			SYF1	1377
																			TOF1	1096
																			CHD1	3713
																			YTA7	2817
																			ISW2	2705
																			UBP12	3179
																			IRC20	558
																			SRS2	673
																			SPP382	556
																			HAL9	1074
																			ULS1	1434
																			MLP1	3413
																			MCM10	1536
																			MLP1	3413
																			RAD26	1003
																			MLP1	3413
																			SWI4	1278
																			MLP2	2756
																			MLP1	3413
																			MLP2	2756
																			MLP2	2756
																			MLP1	3413
																			RAD50	1691
																			MLP2	2756
																			MLP2	2756
																			PRP6	1975
																			ECM5	276
																			ECM5	276
																			APC1	209
																			PRP5	1034
																			IRC20	558
																			ITC1	2312
																			SSN2	1512
																			ECM29	2950
																			MLP2	2756
																			MLP1	3413
																			CHD1	3713
																			RAD26	1003
																			ULP1	1567
																			ITC1	2312
																			ISW2	2705
																			VPS72	1253
																			BIR1	1518
																			SYO1	3014
																			BRR2	1898
																			ARP8	2961
																			ECM29	2950
																			YTA7	2817
																			NUP159	4767
																			SHQ1	2978
																			RPN1	11502
																			RPN8	10410
																			SWR1	765
																			RDH54	2522
																			THO2	2258
																			SNF2	2320
																			SUB2	29329
																			MOT1	4935
																			CMS1	4463
																			CUS1	1830
																			PUS7	6354
																			SLU7	2061
																			PRP28	1874
																			RAD61	848
																			SNU66	1709
																			MCM10	1536
																			OPI1	2525
																			PRP2	1388
																			MLP1	3413
																			CUS2	1550
																			SNM1	1540
																			RFC1	3902
																			ECM5	276
																			MLP2	2756
																			SCC2	1567
																			RPP1	3076
																			POL1	2368
																			SAS3	899
																			APC1	209
																			CWC2	1829
																			BRN1	1150
																			CUP9	506
																			HCM1	1160
																			BRE2	1387
																			SAC3	1039
																			MLP2	2756
																			DDC1	582
																			APC5	424
																			SWI4	1278
																			ULS1	1434
																			PDC2	1938
																			NDC1	4097
																			YHP1	857
																			SIR4	1446
																			ARO80	345
																			SET3	1614
																			NUT1	2737
																			LYS14	1667
																			TAF2	1627
																			RAD30	756
																			ASI1	411
																			RDH54	2522
																			NUP1	3690
																			YRA1	26822
																			RAD23	6615
																			MLP1	3413
																			NUP2	6974
																			NSP1	10385
																			NUP1	3690
																			SET1	981
																			IFH1	1958
																			MRC1	1302
																			VHR2	1253
																			PFS2	2467
																			POL12	2511
																			LYS14	1667
																			ZRC1	7349
																			SIZ1	540
																			CDC24	3501
																			ASM4	3387
																			ASG1	3190
																			SAP30	2233
																			VPS71	1243
																			SPT20	2108
																			ASM4	3387
																			RRP4	5006
																			MPE1	2392
																			PHO2	2345
																			TAF10	4008
																			BCY1	10285
																			UME6	1199
																			RSF2	1222
																			TDA9	1550
																			YTA7	2817
																			POL2	3153
																			SPT3	1593
																			SUB1	3798
																			POL2	3153
																			SKN7	3141
																			NPL3	34936
																			SQS1	1832
																			RIF1	1315
																			EPL1	1393
																			STB1	1515
																			AFT1	2431
																			ASM4	3387
																			RSC4	5315
																			ASG1	3190
																			UME6	1199
																			PDR1	1597
																			AZF1	1058
																			RLM1	710
																			SNF12	3054
																			OPI1	2525
																			MET4	1907
																			TEA1	1735
																			MET4	1907
																			SWP82	2501
																			RGR1	1989
																			INO80	2976
																			ESL2	643
																			POM34	4027
																			FKH1	1771
																			MOT3	2570
																			WHI5	2478
																			ECM5	276
																			PDR3	225
																			PDR1	1597
																			SGF73	2419
																			TBF1	3130
																			SNT1	1730
																			RFX1	779
																			VHR1	1180
																			DAL81	1533
																			SPT20	2108
																			HAL9	1074
																			UPC2	746
																			VHR1	1180
																			YLR278C	1069
																			GCR1	1002
																			ARO80	345
																			RAD52	2164
																			RAD10	1415
																			UME6	1199
																			ITC1	2312
																			EPL1	1393
																			SNF6	1857
																			TPK3	2563
																			RAD23	6615
																			RAP1	4389
																			TFA1	3514
																			RAP1	4389
																			DST1	7193
																			SFL1	1234
																			TFG1	4780
																			SPT20	2108
																			STB1	1515
																			HSF1	2222
																			CST6	2514
																			ESL2	643
																			DAL81	1533
																			HOT1	573
																			TBF1	3130
																			HAL9	1074
																			GIS1	2162
																			RPH1	1784
																			RSF2	1222
																			GCR1	1002
																			TDA9	1550
																			FKH1	1771
																			CUP9	506
																			PDC2	1938
																			ASH1	889
																			CDC16	2073
																			MIG1	2001
																			MET4	1907
																			CDC53	3627
																			SDS3	2324
																			NUP170	3441
																			NUP157	3875
																			MED6	3345
																			PHO23	1688
																			NUP145	5564
																			NUP57	7048
																			NUP49	4241
																			NUP100	3667
																			SPT5	9928
																			HRP1	13717
																			HSF1	2222
																			MIT1	3324
																			APC1	209
																			AZF1	1058
																			HOT1	573
																			TAF12	4067
																			NAM8	2716
																			SNU56	1564
																			RAT1	3466
																			RSC3	3230
																			STP3	1838
																			SUT1	593
																			WAR1	1383
																			SNT1	1730
																			VHR1	1180
																			GZF3	1722
																			CUP9	506
																			RGT1	520
																			SKO1	1310
																			MSL5	2580
																			SIZ1	540
																			RLM1	710
																			IOC2	2114
																			PTI1	3371
																			MEX67	6514
																			NAF1	2209
																			NRD1	6882
																			NAB3	5830
																			STE12	2668
																			HRP1	13717
																			SOK1	1891
																			RSC2	3616
																			MBP1	1394
																			NAB2	8716
																			RFA1	7948
																			PHO2	2345
																			MIG1	2001
																			MCM1	3789
																			PCF11	2800
																			TAF5	5459
																			TAF12	4067
																			SPT20	2108
																			PHD1	1267
																			SIN3	4999
																			TPK2	2944
																			NUP53	3648
																			SFP1	2241
																			IXR1	3621
																			PGD1	2364
																			SGF73	2419
																			UPC2	746
																			ECM22	669
																			MIT1	3324
																			SIN3	4999
																			YLR278C	1069
																			SOK2	2287
																			SWI1	2331
																			SOK2	2287
																			MOT3	2570
																			NAM8	2716
																			SDD4	671
																			FKH2	1507
																			TAF12	4067
																			GAL11	3123
																			SNF5	1956
																			GAL11	3123
																			GAL11	3123
																			GAL11	3123
																			SNF2	2320
																			SIN3	4999
																			FKH2	1507
																			RFX1	779
																			SFL1	1234
																			ROX1	1157
																			CST6	2514
																			POG1	1014
																			PHD1	1267
																			DAL81	1533
																			RLM1	710
																			AZF1	1058
																			AZF1	1058
																			NDD1	511
																			SWI1	2331
																			NRD1	6882
																			RGT1	520
																			CUP2	1453
																			LGE1	2419
																			BUR2	2508
																			MSB2	2569
																			GZF3	1722
																			TOS1	5693
																			SCW4	9037
																			MSB2	2569
																			BAR1	2558
																			PRY1	2278
																			CSI2	2174
																			PRM5	1973
																			YNL058C	1431
																			AIR2	1750
																			AIR1	1851
																			SET3	1614
																			SFL1	1234
																			FKH2	1507
																			BRN1	1150
																			MSB2	2569
																			SPT10	660
																			RGT1	520
																			WAR1	1383
																			NUP133	5120
																			ATO3	2211
																			PDC2	1938
																			VID22	2065
																			MED2	2969
																			HSF1	2222
																			MET4	1907
																			ABF1	6206
																			ABF1	6206
																			SFP1	2241
																			SUM1	2527
																			PDC2	1938
																			PHO2	2345
																			PCF11	2800
																			SWI6	3241
																			CDC45	1632
																			HCM1	1160
																			SWI4	1278
																			SWI3	3533
																			BUR6	4971
																			RPC82	4623
																			TYE7	866
																			TYE7	866
																			TAF6	4175
																			ASG1	3190
																			ARP8	2961
																			WAR1	1383
																			HAP5	1379
																			DIG1	3044
																			HAP3	1741
																			SKO1	1310
																			IFH1	1958
																			NUP60	4865
																			MCM2	2774
																			PSH1	2067
																			YTA7	2817
																			CSM3	1105
																			MCD1	2134
																			DDC1	582
																			YRA2	3470
																			TAF1	1633
																			GBP2	3171
																			HRB1	5191
																			HRP1	13717
																			SET1	981
																			MUD2	2794
																			MCM4	4076
																			YMR111C	238
																			MCM6	3904
																			LEU3	299
																			YLR001C	1460
																			UME6	1199
																			UME6	1199
																			MET4	1907
																			BRR6	2516
																			POM152	5192
																			RXT3	2375
																			SNA3	7061
																			MAF1	1720
																			KTR4	5094
																			ESL2	643
																			RPH1	1784
																			SPO7	1104
																			HAP2	1685
																			RSC3	3230
																			REB1	5582
																			SAS2	978
																			CBC2	6111
																			SNT1	1730
																			CLB4	99
																			SIC1	1499
																			SIR2	2711
																			MCM1	3789
																			SPT21	319
																			PCT1	3089
																			ABF1	6206
																			SGO1	1128
																			ARP8	2961
																			STB4	392
																			LEU3	299
																			UME6	1199
																			SUM1	2527
																			CTI6	2308
																			NSE4	892
																			PCT1	3089
																			SMC5	1186
																			EXO1	140
																			SIC1	1499
																			MED1	2954
																			WHI5	2478
																			DNA2	911
																			PRP45	1792
																			SPT2	3223
																			ABD1	3123
																			ESA1	1772
																			NUP60	4865
																			CDC9	3108
																			DDC1	582
																			PAP1	4008
																			BIR1	1518
																			BDP1	2215
																			ULP1	1567
																			RAD9	1279
																			FAR1	426
																			WHI5	2478
																			RDH54	2522
																			SWI4	1278
																			SLI15	302
																			YHP1	857
																			SLD2	482
																			MIG2	2274
																			TAF2	1627
																			ELA1	1272
																			SRS2	673
																			ASH1	889
																			YHP1	857
																			SEN1	2549
																			RCO1	2005
																			RIF1	1315
																			XBP1	903
																			CTK1	1879
																			SGV1	3324
																			THP3	3066
																			NDC1	4097
																			RAD53	1533
																			TRM1	7582
																			SPT10	660
																			SPC110	3057
																			CWC22	2011
																			CSE4	2937
																			SNU66	1709
																			VID30	2183
																			REF2	3264
																			TFG1	4780
																			CHA4	402
																			SAS3	899
																			ECM2	2306
																			SPP41	1422
																			YNG1	1204
																			THO1	8445
																			YRA2	3470
																			CUS1	1830
																			TAH11	1866
																			SPT2	3223
																			THO2	2258
																			RDH54	2522
																			AFT1	2431
																			NDD1	511
																			NDD1	511
																			NUP170	3441
																			RAD26	1003
																			NSG1	4669
																			BUD13	2089
																			RIX1	3911
																			SNU56	1564
																			RNH202	1832
																			RAD27	3492
																			APN1	4779
																			IFH1	1958
																			GRX2	17817
																			EMP47	6864
																			YBR139W	4606
																			PRC1	8228
																			BAR1	2558
																			YRA1	26822
																			SMB1	2974
																			MDM31	1178
																			RML2	1614
																			KTR1	6305
																			REX2	5064
																			MCM10	1536
																			RPO31	5592
																			UBX6	2127
																			DNA2	911
																			SMM1	2650
																			RLF2	3290
																			SPN1	8336
																			TFG2	4632
																			RLF2	3290
																			RLF2	3290
																			RRM3	455
																			APJ1	1068
																			RME1	1441
																			RRM3	455
																			SPN1	8336

## Sheet: Figure2
2B									2C								2D														2E								2F
										WT_rep1	WT_rep2	WT_rep3	cbf5Δkk_rep1	cbf5Δkk_rep2	cbf5Δkk_rep3			WT_rep1	WT_rep2	WT_rep3	Nop56/58ΔΔkk_rep1	Nop56/58ΔΔkk_rep2	Nop56/58ΔΔkk_rep3	cbf5Δkk_rep1	cbf5Δkk_rep2	cbf5Δkk_rep3	pxr1-Δkk, tma23-Δkk_rep1	pxr1-Δkk, tma23-Δkk_rep2			WT_rep1	WT_rep2	WT_rep3	Nop56/58ΔΔk_rep1	Nop56/58ΔΔk_rep2	Nop56/58ΔΔk_rep3			WT_rep1	WT_rep2	WT_rep3	rpa34Δk_rep1	rpa34Δk_rep2	rpa34Δk_rep3	Nop56/58ΔΔk_rep1	Nop56/58ΔΔk_rep2	Nop56/58ΔΔk_rep3	cbf5Δk_rep1	cbf5Δk_rep2
										0.920568	0.89243	0.911004	0.649793	0.617443	0.691923			0.920568	0.89243	0.911004	0.886115	0.883094	0.853146	0.649793	0.617443	0.691923	0.889421	0.859902			0.940479	0.952246	0.946859	0.806464	0.847104	0.769089			0.940479	0.952246	0.946859	0.953168	0.983163	0.959348	0.806464	0.847104	0.769089	0.930061	0.96916
										0.944664	0.958201	0.969119	0.876168	0.885071	0.875942			0.944664	0.958201	0.969119	0.963157	0.97718	0.958541	0.876168	0.885071	0.875942	0.944284	0.97469			0.811548	0.771583	0.807501	0.581829	0.592588	0.619025			0.811548	0.771583	0.807501	0.78055	0.793019	0.772217	0.581829	0.592588	0.619025	0.816299	0.784289
										0.714538	0.727556	0.760094	0.640813	0.739368	0.613716			0.714538	0.727556	0.760094	0.792906	0.814309	0.847725	0.640813	0.739368	0.613716	0.747199	0.84928			0.885677	0.882469	0.919446	0.720185	0.672505	0.698413			0.885677	0.882469	0.919446	0.903368	0.919169	0.926767	0.720185	0.672505	0.698413	0.878073	0.890329
										0.876377	0.830673	0.849573	0.722679	0.720293	0.687517			0.876377	0.830673	0.849573	0.883482	0.864479	0.878451	0.722679	0.720293	0.687517	0.856828	0.8897			0.863201	0.841194	0.834391	0.559943	0.545617	0.583325			0.863201	0.841194	0.834391	0.88828	0.846906	0.873287	0.559943	0.545617	0.583325	0.845797	0.86922
										0.973645	0.979901	0.974577	0.943478	0.916405	0.929666			0.973645	0.979901	0.974577	0.988418	0.982708	0.985073	0.943478	0.916405	0.929666	0.986038	0.979571			0.676558	0.723891	0.741622	0.0178524	-0.042394	-0.0537052			0.676558	0.723891	0.741622	0.694658	0.736761	0.706446	0.0178524	-0.042394	-0.0537052	0.775583	0.733553
										0.863968	0.903446	0.87822	0.792554	0.821459	0.790058			0.863968	0.903446	0.87822	0.903348	0.906009	0.914382	0.792554	0.821459	0.790058	0.791181	0.8185			0.968567	0.96891	0.97955	0.687932	0.674946	0.7086			0.968567	0.96891	0.97955	0.97055	0.966539	0.973699	0.687932	0.674946	0.7086	0.974855	0.978678
										0.930949	0.943181	0.948255	0.88677	0.882067	0.893282			0.930949	0.943181	0.948255	0.941343	0.936172	0.957228	0.88677	0.882067	0.893282	0.93702	0.936067			0.957613	0.942245	0.956146	0.524758	0.536902	0.556196			0.957613	0.942245	0.956146	0.958181	0.966598	0.966422	0.524758	0.536902	0.556196	0.963494	0.971297
										0.829874	0.847271	0.807801	0.588559	0.690605	0.619161			0.829874	0.847271	0.807801	0.854076	0.851002	0.830476	0.588559	0.690605	0.619161	0.865463	0.907739			0.916454	0.938078	0.899874	0.0555385	0.0755749	0.222118			0.916454	0.938078	0.899874	0.931076	0.8963	0.940254	0.0555385	0.0755749	0.222118	0.903438	0.943598
										0.964109	0.975753	0.977489	0.948298	0.966451	0.95007			0.964109	0.975753	0.977489	0.975724	0.973433	0.983313	0.948298	0.966451	0.95007	0.959945	0.972073			0.973562	0.977508	0.963841	0.61213	0.625545	0.635054			0.973562	0.977508	0.963841	0.96367	0.971333	0.973388	0.61213	0.625545	0.635054	0.962148	0.974336
										0.849242	0.869781	0.867247	0.79276	0.890098	0.840177			0.849242	0.869781	0.867247	0.882753	0.902251	0.861933	0.79276	0.890098	0.840177	0.824578	0.909338			0.959639	0.963874	0.955629	0.686082	0.681683	0.702984			0.959639	0.963874	0.955629	0.952587	0.960295	0.955915	0.686082	0.681683	0.702984	0.975075	0.969046
										0.895352	0.902745	0.912657	0.883446	0.889514	0.901562			0.895352	0.902745	0.912657	0.92296	0.925469	0.942666	0.883446	0.889514	0.901562	0.867417	0.928306			0.957792	0.950522	0.953119	0.69169	0.620514	0.638311			0.957792	0.950522	0.953119	0.954751	0.953452	0.95708	0.69169	0.620514	0.638311	0.95509	0.941918
										0.894223	0.904353	0.902858	-0.309913	-0.49666	-0.205734			0.894223	0.904353	0.902858	0.895712	0.887317	0.907632	-0.309913	-0.49666	-0.205734	0.900843	0.890312			0.967929	0.959423	0.967591	0.488954	0.544945	0.579916			0.967929	0.959423	0.967591	0.961835	0.963724	0.971879	0.488954	0.544945	0.579916	0.958074	0.966537
										0.970469	0.969973	0.975634	0.939634	0.945007	0.961108			0.970469	0.969973	0.975634	0.965707	0.957828	0.970029	0.939634	0.945007	0.961108	0.969543	0.979294			0.930023	0.900692	0.942867	0.503153	0.499989	0.539894			0.930023	0.900692	0.942867	0.912358	0.91068	0.908816	0.503153	0.499989	0.539894	0.916594	0.904944
										0.980189	0.979685	0.979817	0.95665	0.954291	0.954369			0.980189	0.979685	0.979817	0.974779	0.969673	0.968825	0.95665	0.954291	0.954369	0.979142	0.981948			0.929909	0.945152	0.93864	0.763782	0.783928	0.808309			0.929909	0.945152	0.93864	0.94761	0.939981	0.939832	0.763782	0.783928	0.808309	0.936465	0.943714
										0.954165	0.959363	0.957711	0.908193	0.91568	0.900686			0.954165	0.959363	0.957711	0.945831	0.9478	0.946445	0.908193	0.91568	0.900686	0.957042	0.957928			0.944495	0.95415	0.953313	0.793257	0.774648	0.781593			0.944495	0.95415	0.953313	0.955052	0.949591	0.95606	0.793257	0.774648	0.781593	0.944112	0.950929
										0.833132	0.792512	0.858967	0.284211	0.182187	0.24428			0.833132	0.792512	0.858967	0.825935	0.739599	0.791881	0.284211	0.182187	0.24428	0.876045	0.826821			0.98889	0.988119	0.990851	0.902053	0.918151	0.919393			0.98889	0.988119	0.990851	0.989367	0.992499	0.989883	0.902053	0.918151	0.919393	0.99008	0.991545
										0.85184	0.808681	0.81574	0.69808	0.712215	0.694361			0.85184	0.808681	0.81574	0.844958	0.796298	0.799139	0.69808	0.712215	0.694361	0.845073	0.818632			0.951626	0.832986	0.915874	0.59242	0.580357	0.638775			0.951626	0.832986	0.915874	0.971639	0.932469	0.946106	0.59242	0.580357	0.638775	0.939065	0.939352
										0.946324	0.941887	0.922207	0.858483	0.765247	0.810765			0.946324	0.941887	0.922207	0.934924	0.944453	0.921678	0.858483	0.765247	0.810765	0.921784	0.954297			0.952172	0.967245	0.970714	0.737638	0.707961	0.718229			0.952172	0.967245	0.970714	0.97325	0.969576	0.980418	0.737638	0.707961	0.718229	0.972833	0.966834
										0.933688	0.953766	0.9598	0.855307	0.882726	0.835516			0.933688	0.953766	0.9598	0.934901	0.950727	0.942261	0.855307	0.882726	0.835516	0.945052	0.950036			0.988718	0.990227	0.9923	0.837733	0.840615	0.845482			0.988718	0.990227	0.9923	0.987744	0.982669	0.99031	0.837733	0.840615	0.845482	0.988992	0.978593
										0.996493	0.986343	0.989712	0.988294	0.980426	0.975565			0.996493	0.986343	0.989712	0.986065	0.985423	0.988172	0.988294	0.980426	0.975565	0.985294	0.988096			0.990736	0.984537	0.990087	0.926499	0.914036	0.930805			0.990736	0.984537	0.990087	0.979068	0.985264	0.98561	0.926499	0.914036	0.930805	0.987078	0.98515
										0.986164	0.982322	0.965695	0.870736	0.842836	0.90165			0.986164	0.982322	0.965695	0.960001	0.952669	0.956199	0.870736	0.842836	0.90165	0.979324	0.976733			0.512647	0.61015	0.632326	0.152124	0.074488	0.156343			0.512647	0.61015	0.632326	0.51891	0.590731	0.572313	0.152124	0.074488	0.156343	0.493636	0.515507
										0.978542	0.966703	0.981873	0.982198	0.967986	0.981084			0.978542	0.966703	0.981873	0.980172	0.981928	0.978329	0.982198	0.967986	0.981084	0.973282	0.9813			0.955623	0.906204	0.960516	0.651568	0.652968	0.692574			0.955623	0.906204	0.960516	0.960789	0.957133	0.960952	0.651568	0.652968	0.692574	0.956274	0.954994
										0.958736	0.956086	0.967966	0.861102	0.871694	0.881648			0.958736	0.956086	0.967966	0.923863	0.929733	0.917	0.861102	0.871694	0.881648	0.958997	0.957072			0.949394	0.935838	0.881683	0.594785	0.637863	0.633067			0.949394	0.935838	0.881683	0.932267	0.906991	0.914229	0.594785	0.637863	0.633067	0.935697	0.92879
										0.682018	0.714772	0.712707	0.557644	0.496005	0.510798			0.682018	0.714772	0.712707	0.745398	0.728276	0.743866	0.557644	0.496005	0.510798	0.76708	0.730729			0.954852	0.956226	0.957242	0.890917	0.869652	0.903927			0.954852	0.956226	0.957242	0.963095	0.96131	0.956188	0.890917	0.869652	0.903927	0.960212	0.950377
										0.943532	0.951227	0.950011	0.839551	0.8092	0.815168			0.943532	0.951227	0.950011	0.952953	0.94594	0.954566	0.839551	0.8092	0.815168	0.941646	0.955427			0.957481	0.958281	0.959864	0.632817	0.639233	0.63241			0.957481	0.958281	0.959864	0.962521	0.967463	0.961531	0.632817	0.639233	0.63241	0.960838	0.961336
										0.960078	0.97538	0.978461	0.880697	0.912856	0.89745			0.960078	0.97538	0.978461	0.968741	0.982526	0.98014	0.880697	0.912856	0.89745	0.963522	0.972482			0.933112	0.928659	0.936098	0.670208	0.671008	0.716562			0.933112	0.928659	0.936098	0.941429	0.943947	0.938491	0.670208	0.671008	0.716562	0.93938	0.936906
										0.941471	0.921379	0.833546	0.829288	0.805629	0.679085			0.941471	0.921379	0.833546	0.908761	0.94132	0.950733	0.829288	0.805629	0.679085	0.971978	0.884899			0.790542	0.818043	0.789301	0.0664463	0.0542758	0.0604			0.790542	0.818043	0.789301	0.793412	0.792115	0.785216	0.0664463	0.0542758	0.0604	0.795346	0.796576
										0.926138	0.940496	0.93379	0.769488	0.795991	0.799912			0.926138	0.940496	0.93379	0.965391	0.963587	0.971022	0.769488	0.795991	0.799912	0.9271	0.942581			0.961978	0.944607	0.947321	0.649119	0.634002	0.677803			0.961978	0.944607	0.947321	0.950373	0.953801	0.948045	0.649119	0.634002	0.677803	0.957662	0.955946
										0.976975	0.961247	0.977464	0.969926	0.940429	0.97484			0.976975	0.961247	0.977464	0.977472	0.969088	0.974891	0.969926	0.940429	0.97484	0.98117	0.980997			0.983331	0.980634	0.983156	0.51717	0.508501	0.540386			0.983331	0.980634	0.983156	0.981293	0.980167	0.981916	0.51717	0.508501	0.540386	0.989821	0.991274
										0.97873	0.997286	0.96056	0.959809	0.986706	0.967695			0.97873	0.997286	0.96056	0.986865	0.969628	0.985479	0.959809	0.986706	0.967695	0.987514	0.986388			0.954952	0.958567	0.962125	0.753877	0.758019	0.782765			0.954952	0.958567	0.962125	0.959785	0.963093	0.960163	0.753877	0.758019	0.782765	0.961636	0.962839
										0.923761	0.944557	0.95485	0.940263	0.927975	0.879583			0.923761	0.944557	0.95485	0.897973	0.981145	0.978533	0.940263	0.927975	0.879583	0.955724	0.973373			0.951532	0.95895	0.960667	0.688497	0.672191	0.712584			0.951532	0.95895	0.960667	0.953695	0.956907	0.955987	0.688497	0.672191	0.712584	0.948451	0.951173
										0.891634	0.912948	0.939625	0.923031	0.906428	0.83553			0.891634	0.912948	0.939625	0.875482	0.904726	0.85162	0.923031	0.906428	0.83553	0.896091	0.907175			0.977212	0.979527	0.978988	0.909745	0.903344	0.92273			0.977212	0.979527	0.978988	0.980003	0.980587	0.97901	0.909745	0.903344	0.92273	0.981879	0.983516
										0.993805	0.992241	0.994067	0.993547	0.991227	0.991755			0.993805	0.992241	0.994067	0.99222	0.990534	0.992586	0.993547	0.991227	0.991755	0.991391	0.992149			0.979438	0.980507	0.984396	0.717977	0.722532	0.739388			0.979438	0.980507	0.984396	0.982061	0.979731	0.978724	0.717977	0.722532	0.739388	0.977075	0.978731
										0.842799	0.880001	0.864029	0.304962	0.462276	0.335403			0.842799	0.880001	0.864029	0.869925	0.882938	0.888676	0.304962	0.462276	0.335403	0.880369	0.842695			0.865881	0.846542	0.821096	0.587097	0.618398	0.642587			0.865881	0.846542	0.821096	0.85828	0.830267	0.844071	0.587097	0.618398	0.642587	0.899593	0.891543
										0.705642	0.656682	0.643261	0.671228	0.632505	0.633171			0.705642	0.656682	0.643261	0.624052	0.589843	0.643455	0.671228	0.632505	0.633171	0.57866	0.67175			0.970458	0.97419	0.974401	0.547234	0.51292	0.588913			0.970458	0.97419	0.974401	0.980157	0.985283	0.984332	0.547234	0.51292	0.588913	0.971021	0.977309
										0.848654	0.831958	0.825614	0.605426	0.531689	0.574602			0.848654	0.831958	0.825614	0.914933	0.912086	0.920449	0.605426	0.531689	0.574602	0.841205	0.819166			0.98714	0.992677	0.986537	0.910944	0.922864	0.932715			0.98714	0.992677	0.986537	0.986089	0.989416	0.982484	0.910944	0.922864	0.932715	0.987429	0.989637
										0.199894	0.42925	0.345969	-0.826207	-0.486947	-0.629199			0.199894	0.42925	0.345969	0.538687	0.643432	0.636413	-0.826207	-0.486947	-0.629199	0.298817	0.300221			0.957215	0.975015	0.968705	0.754795	0.747855	0.784067			0.957215	0.975015	0.968705	0.976157	0.955698	0.972499	0.754795	0.747855	0.784067	0.962823	0.957863
										0.904653	0.935675	0.935493	0.854986	0.879867	0.868864			0.904653	0.935675	0.935493	0.94469	0.928489	0.961979	0.854986	0.879867	0.868864	0.896615	0.924457			0.950462	0.971419	0.943312	0.834237	0.806899	0.868252			0.950462	0.971419	0.943312	0.990474	0.983225	0.976086	0.834237	0.806899	0.868252	0.972006	0.971438
										0.506236	0.642034	0.448398	0.0699684	0.197402	0.0752544			0.506236	0.642034	0.448398	0.697464	0.850607	0.745979	0.0699684	0.197402	0.0752544	0.521871	0.35367			0.957882	0.949982	0.979556	0.649126	0.707567	0.754998			0.957882	0.949982	0.979556	0.976957	0.962995	0.984569	0.649126	0.707567	0.754998	0.950315	0.95594
										0.934948	0.888622	0.912696	0.849528	0.823523	0.672238			0.934948	0.888622	0.912696	0.881086	0.936342	0.905118	0.849528	0.823523	0.672238	0.928325	0.912403			0.965329	0.966655	0.975469	0.646571	0.645501	0.692207			0.965329	0.966655	0.975469	0.974967	0.978917	0.981742	0.646571	0.645501	0.692207	0.975053	0.975781
										0.983235	0.985509	0.985354	0.973279	0.974364	0.970161			0.983235	0.985509	0.985354	0.987124	0.986658	0.98913	0.973279	0.974364	0.970161	0.986272	0.984523			0.448389	0.293395	0.384802	-0.407797	-0.508879	-0.333628			0.448389	0.293395	0.384802	0.468509	0.421288	0.478136	-0.407797	-0.508879	-0.333628	0.465462	0.42293
										0.961289	0.970876	0.972139	0.934691	0.949928	0.905839			0.961289	0.970876	0.972139	0.956729	0.958499	0.958047	0.934691	0.949928	0.905839	0.969219	0.97061			0.974718	0.97826	0.972473	0.714291	0.774407	0.751929			0.974718	0.97826	0.972473	0.976258	0.978878	0.979046	0.714291	0.774407	0.751929	0.97598	0.981215
										0.984333	0.983371	0.988691	0.9679	0.975249	0.976653			0.984333	0.983371	0.988691	0.984203	0.990164	0.99033	0.9679	0.975249	0.976653	0.986984	0.98212			0.977908	0.978874	0.976459	0.472313	0.496957	0.539086			0.977908	0.978874	0.976459	0.979445	0.981056	0.980711	0.472313	0.496957	0.539086	0.974915	0.979604
										0.988286	0.989242	0.992812	0.993612	0.992068	0.994121			0.988286	0.989242	0.992812	0.996843	0.99625	0.996119	0.993612	0.992068	0.994121	0.992418	0.991782			0.960717	0.958858	0.962522	0.861006	0.889931	0.888472			0.960717	0.958858	0.962522	0.971236	0.965175	0.961318	0.861006	0.889931	0.888472	0.963695	0.968556
										0.969103	0.949411	0.976771	0.946691	0.96075	0.963011			0.969103	0.949411	0.976771	0.970848	0.958123	0.983495	0.946691	0.96075	0.963011	0.96085	0.959935			0.950218	0.946472	0.960992	0.793834	0.798785	0.840445			0.950218	0.946472	0.960992	0.949669	0.952026	0.955275	0.793834	0.798785	0.840445	0.947367	0.941424
										0.80276	0.828226	0.800806	0.763012	0.805316	0.759056			0.80276	0.828226	0.800806	0.783535	0.810547	0.76517	0.763012	0.805316	0.759056	0.749255	0.807706			0.978719	0.985315	0.971371	0.823647	0.771036	0.812401			0.978719	0.985315	0.971371	0.99283	0.978231	0.98387	0.823647	0.771036	0.812401	0.965555	0.987934
										0.971253	0.970583	0.972881	0.973655	0.961497	0.971118			0.971253	0.970583	0.972881	0.972322	0.971518	0.976958	0.973655	0.961497	0.971118	0.976124	0.974026			0.887833	0.957173	0.896015	0.555797	0.650909	0.721479			0.887833	0.957173	0.896015	0.883555	0.942267	0.931917	0.555797	0.650909	0.721479	0.893622	0.933177
																															0.926053	0.911153	0.922353	0.713769	0.730567	0.734514			0.926053	0.911153	0.922353	0.9412	0.915475	0.940625	0.713769	0.730567	0.734514	0.930592	0.926725
																															0.971515	0.973485	0.968408	0.759224	0.738987	0.758896			0.971515	0.973485	0.968408	0.97355	0.976755	0.98198	0.759224	0.738987	0.758896	0.969921	0.9671
																															0.979223	0.984749	0.97776	0.580641	0.6403	0.604094			0.979223	0.984749	0.97776	0.985769	0.985284	0.977437	0.580641	0.6403	0.604094	0.978182	0.988359
																															0.9669	0.978276	0.979116	0.894487	0.923716	0.916714			0.9669	0.978276	0.979116	0.971941	0.972417	0.97179	0.894487	0.923716	0.916714	0.961822	0.969683
																															0.959774	0.949203	0.969628	0.918133	0.933157	0.932367			0.959774	0.949203	0.969628	0.969203	0.971446	0.968499	0.918133	0.933157	0.932367	0.960439	0.973197
																															0.967182	0.97402	0.971488	0.499435	0.503882	0.532799			0.967182	0.97402	0.971488	0.962795	0.969788	0.970442	0.499435	0.503882	0.532799	0.961011	0.96675
																															0.88232	0.893445	0.866171	0.133742	0.143691	0.129529			0.88232	0.893445	0.866171	0.862112	0.892762	0.886163	0.133742	0.143691	0.129529	0.766345	0.758608
																															0.975162	0.978012	0.973469	0.914703	0.920698	0.930432			0.975162	0.978012	0.973469	0.983343	0.985566	0.985722	0.914703	0.920698	0.930432	0.971845	0.983579
[truncated: 10 more columns]

## Sheet: Figure3
3C					3D								3E
																y values
mCherry_cbf5	mCherry_Cbf5DK	GFP_cbf5	GFP_Cbf5DK										WT	NTS2	Replicate 1	1.47131e-05
2.91002	2.74257	3.81528	3.83687												Replicate 2	6.19375e-05
2.66393	2.67471	3.92114	3.71635												Replicate 3	2.1941e-05
2.6101	2.52088	3.87442	3.60638												Replicate 4	1.27246e-05
2.5538	2.74115	3.82868	3.77731												Replicate 5	1.5605e-05
2.53199	2.71218	3.80421	3.70488												Replicate 6	1.51291e-05
2.63144	3.0587	3.89365	3.79734											18S#1	Replicate 1	1.08623e-05
2.5654	2.72563	3.73995	3.69703												Replicate 2	4.46241e-05
2.86122	2.72428	3.68447	3.75496												Replicate 3	1.62374e-05
2.82145	2.35618	3.66443	3.8152												Replicate 4	1.20521e-05
2.95345	2.66932	3.70077	3.75641												Replicate 5	1.35675e-05
2.74689	2.77435	3.70472	3.91959												Replicate 6	1.54853e-05
2.68949	2.75649	3.63923	3.87923											25S#2	Replicate 1	2.02996e-05
2.8337	2.68376	3.99266	3.89486												Replicate 2	7.24094e-05
2.79681	2.54093	3.92603	3.70419												Replicate 3	2.87631e-05
2.94389	2.77912	3.72411	3.7935												Replicate 4	2.13484e-05
2.80438	2.5832	4.10305	3.58782												Replicate 5	2.45263e-05
2.78774	2.68421	3.9283	3.70057												Replicate 6	2.33753e-05
2.75986	2.5977	3.90846	3.65485										Cbf5:HA WT	NTS2	Replicate 1	0.00746168
2.68728	2.59873	3.83359	3.70517												Replicate 2	0.0077702
2.60251	2.48106	3.77648	3.55453												Replicate 3	0.00739071
2.58771	2.71354	3.6826	3.63385												Replicate 4	0.00590566
2.60306	2.79575	3.74074	3.68992												Replicate 5	0.00653192
2.65224	2.67852	3.81285	3.70036												Replicate 6	0.00617552
2.798	2.72916	3.81427	3.64058											18S#1	Replicate 1	0.0228704
2.69949	2.69772	3.74238	3.69353												Replicate 2	0.023989
2.5422	2.80465	3.61368	3.87169												Replicate 3	0.0220327
2.74082	2.98272	3.91498	3.65128												Replicate 4	0.0209911
2.65787	2.60658	3.63349	3.52323												Replicate 5	0.0210059
2.56368	2.71292	3.34891	3.75318												Replicate 6	0.0195899
2.52244	2.71373	3.64068	3.68392											25S#2	Replicate 1	0.0491036
2.54695	2.65982	3.80634	3.62531												Replicate 2	0.0475185
2.61203	2.68566	3.73216	3.79772												Replicate 3	0.0485242
2.97073	2.68353	3.99956	3.75245												Replicate 4	0.0467982
2.66521	2.76639	3.89923	3.67662												Replicate 5	0.0466475
2.7185	2.86515	3.66897	3.66774												Replicate 6	0.0454192
2.53126	2.83778	3.77918	3.62603										Cbf5:HA ∆K	NTS2	Replicate 1	0.0024301
2.54531	2.77452	3.76716	3.58127												Replicate 2	0.00238727
2.65707	2.76503	3.52411	3.8549												Replicate 3	0.00238385
2.77126	2.7166	3.90596	3.58786												Replicate 4	0.00250585
2.84128	2.74249	3.96633	3.65503												Replicate 5	0.00253974
2.90581	2.71071	4.01004	3.74584												Replicate 6	0.00227014
2.79741	2.70049	3.72542	3.68178											18S#1	Replicate 1	0.00527282
2.81911	2.68574	3.70817	3.65199												Replicate 2	0.00535118
2.93579	2.65151	3.89133	3.56183												Replicate 3	0.0052111
2.67992	2.66102	3.6355	3.74731												Replicate 4	0.00504436
2.73939	2.52375	3.70152	3.57939												Replicate 5	0.00545921
2.62452	2.56229	3.85142	3.58546												Replicate 6	0.00507599
2.61006	2.42447	3.76375	3.45684											25S#2	Replicate 1	0.0101873
2.83746	2.9752	3.85583	3.79655												Replicate 2	0.0105957
2.82993	2.95641	3.72748	3.682												Replicate 3	0.00980536
2.96284	2.6969	3.95448	3.45757												Replicate 4	0.0111465
2.75815	2.95564	3.79803	3.58925												Replicate 5	0.0105428
2.62912	2.67724	3.80287	3.62028												Replicate 6	0.0104276
2.98112	2.63246	3.93505	3.51574
2.64097	2.70501	3.82104	3.67264
2.6456	3.00432	3.77626	3.72048
2.69451	2.53191	3.86644	3.57126
2.66115	2.58555	3.81471	3.43752
2.68485	2.71839	3.83955	3.62147
2.8544	2.84888	3.86902	3.02874
2.78849	2.7402	3.92093	3.46546
2.6721	2.6637	3.89692	3.38096
2.73747	2.54355	3.82033	3.62397
2.8092	2.42502	3.75387	3.61665
2.70209	2.3962	4.00475	3.52492
2.59619	2.38853	3.95625	3.57782
2.53387	2.56824	3.74393	3.66463
2.5172	2.45788	3.61606	3.629
2.83058	2.55449	3.81686	3.66642
2.6566	2.39007	3.90892	3.60711
2.84324	2.40537	3.98191	3.57228
2.78485	2.61863	3.72727	3.80767
2.76256	2.66334	4.11912	3.77743
2.50737	2.82704	3.70988	3.7759
2.59262	2.45929	3.96406	3.4474
2.51702	2.63577	3.83046	3.77792
2.59494	2.54469	3.93573	3.8422
2.52097	2.44642	3.81945	3.67228
2.58883	2.68716	3.92445	3.50109
2.63318	2.39941	3.94592	3.50634
2.69938	2.56467	3.84458	3.57787
2.56362	2.54033	3.76427	3.74989
2.79613	2.47093	3.73195	3.64888
2.56732	2.66299	3.82191	3.93254
2.66518	2.58238	4.04454	3.72007
2.65983	2.54158	3.99578	3.61478
2.42003	2.51322	3.79664	3.56703
2.60126		3.9826
2.67094		3.99601

## Sheet: Figure4
4B				4C					4D				4E						4G							4H						4I
							y values												X_value	Y_value	X_value	Y_value	X_value	Y_value		Oth	RP	NUC	NUCLEO	RNAPI_ass		rrn3 ctrl + GFP Alone	NTS2	Replicate 1	0.00146564
				GFP	NTS2	Replicate 1	0.00065856												Nucleolus_pep	Nucleolus_log	Other_pep	Other_log	KKE_pep	KKE_log		-7.27792	-3.25329	-4.35688	-2.76939	-2.67365				Replicate 2	0.00140113
						Replicate 2	0.000692079												-0.681989	1.39359	0	-3	1.41927	2.17304		-7.11278	-1.76585	-3.1193	-2.65821	-1.43427				Replicate 3	0.00151861
						Replicate 3	0.000684083												-0.24193	2.03733	-0.326045	-0.414846	1.75079	1.63255		-5.38077	-1.52972	-2.78719	-2.4079	-1.28572				Replicate 4	0.00263074
						Replicate 4	0.000857082												2.37124	1.52099	0.0746006	0.676147	1.86955	1.87551		-5.08536	-1.40994	-2.5368	-1.56043	-0.707098				Replicate 5	0.00234741
						Replicate 5	0.000962143												0.64306	1.06481	0.666773	0.994783	2.53309	1.21138		-4.41861	-1.33315	-2.14294	-1.5561	-0.681989				Replicate 6	0.00261456
						Replicate 6	0.00106569												2.78278	0.618982	0.298529	1.21328	1.98318	1.17715		-4.36332	-1.2387	-1.97184	-1.42688	-0.24193			18S#1	Replicate 1	0.00265389
					18S#1	Replicate 1	0.00319648												1.49799	0.107678	0.0751385	0.896901	2.6745	1.0868		-4.15041	-1.20341	-1.85733	-1.37099	-0.14467				Replicate 2	0.00271048
						Replicate 2	0.00337709												1.88506	1.96072	0.378111	0.851381	1.87513	0.774083		-4.12155	-1.18909	-1.69699	-1.268	0.0971541				Replicate 3	0.0030133
						Replicate 3	0.00344494												0.260707	0.714067	1.387	1.06588				-3.87741	-1.17571	-1.69267	-1.03763	0.262535				Replicate 4	0.00560491
						Replicate 4	0.0040461												5.98017	0.323902	-2.67365	-1.21415				-3.85665	-1.16519	-1.68196	-0.866625	0.402126				Replicate 5	0.00505905
						Replicate 5	0.00489018												0.686704	0.226386	0.677047	0.0854686				-3.84881	-1.08778	-1.59349	-0.835251	0.513586				Replicate 6	0.00593852
						Replicate 6	0.00555373												1.38569	0.490537	0.324833	0.146437				-3.79942	-1.00396	-1.52756	-0.791194	0.702864			25S#2	Replicate 1	0.00314471
					25S#2	Replicate 1	0.00637312												1.49041	0.998415	-1.37412	-1.47195				-3.65997	-0.979223	-1.48695	-0.431508	0.821175				Replicate 2	0.00325769
						Replicate 2	0.00663338												-1.43427	0.392363	-0.995421	-1.15382				-3.55164	-0.90377	-1.37412	-0.368827	0.857657				Replicate 3	0.00359174
						Replicate 3	0.00683499												1.02658	0.465382	-0.289659	-1.08404				-3.47673	-0.831666	-1.3429	-0.340878	0.885708				Replicate 4	0.00622827
						Replicate 4	0.00771289												0.154382	-1.16616	-0.0191073	-0.221533				-3.44839	-0.772729	-1.22054	-0.278734	0.895802				Replicate 5	0.00536399
						Replicate 5	0.00814395												1.47747	0.268926	0.481214	-0.693847				-3.44564	-0.770038	-1.20058	-0.251344	0.955101				Replicate 6	0.00619849
						Replicate 6	0.00915983												1.1151	-0.516474	2.53252	0.29511				-3.37354	-0.74759	-1.19121	-0.248355	1.02118		rrn3 ctrl + GFP KK Tail	NTS2	Replicate 1	0.0182952
				KKE-GFP	NTS2	Replicate 1	0.00524085												0	-3	0	-3				-3.24676	-0.69061	-1.10183	-0.244637	1.02658				Replicate 2	0.0198024
						Replicate 2	0.00597425												0.402126	0.76939	0	-3				-3.23828	-0.568664	-1.06125	-0.177723	1.04656				Replicate 3	0.0177903
						Replicate 3	0.00571548												1.04656	0.52119	1.17965	-0.125393				-3.16357	-0.565194	-1.01374	-0.135173	1.08443				Replicate 4	0.0177525
						Replicate 4	0.00746994												2.07868	1.06739	0.389647	0.77286				-3.11127	-0.509302	-0.995421	-0.126456	1.16274				Replicate 5	0.0189613
						Replicate 5	0.0080006												1.26407	0.667814	0.248501	0.196721				-3.10532	-0.481892	-0.953605	-0.0988125	1.2013			18S#1	Replicate 1	0.0452445
						Replicate 6	0.00802402												0.240152	1.96848	1.19129	0.0259665				-2.9696	-0.445305	-0.940294	0.00740307	1.22112				Replicate 2	0.0399033
					18S#1	Replicate 1	0.0227828												-0.368827	0.699449	0	-3				-2.96178	-0.395764	-0.896282	0.0383138	1.36812				Replicate 3	0.0384776
						Replicate 2	0.0250303												-0.791194	0.467575	0.0865257	0.154995				-2.9448	-0.381248	-0.872184	0.0437983	1.38569				Replicate 4	0.0456917
						Replicate 3	0.0225475												0.281863	0.983148	0.254444	1.40198				-2.87199	-0.350312	-0.822889	0.0443546	1.41927				Replicate 5	0.0430076
						Replicate 4	0.0334774												-0.835251	-0.563013	0.0865905	-0.016354				-2.84768	-0.322243	-0.798215	0.0561831	1.49041			25S#2	Replicate 1	0.0543031
						Replicate 5	0.0339523												0.0383138	-0.678664	0.473571	0.613239				-2.8141	-0.220284	-0.797869	0.0956564	1.75079				Replicate 2	0.0576178
						Replicate 6	0.0287383												0	-3	0.315373	0.350573				-2.81325	-0.141729	-0.788277	0.0980726	1.86955				Replicate 3	0.0444421
					25S#2	Replicate 1	0.0304885												2.26097	-0.642781	0.322453	0.246328				-2.80705	-0.0704716	-0.781589	0.114403	1.87513				Replicate 4	0.0465378
						Replicate 2	0.0355206												-0.278734	0.413563	0.21821	0.41205				-2.76737	-0.0573953	-0.762486	0.154382	1.88506				Replicate 5	0.0481491
						Replicate 3	0.0309703												0.857657	0.648417	1.92595	-0.0007396				-2.75514	-0.0546059	-0.745811	0.16826	1.90689		rrn3-ts + GFP KK Tail	NTS2	Replicate 1	0.0179636
						Replicate 4	0.0543611												1.08443	1.35871	-1.85733	-1.13736				-2.74471	0.0432197	-0.737433	0.234997	1.98318				Replicate 2	0.0168827
						Replicate 5	0.0530251												0.465056	1.54615	-0.0775492	-0.617099				-2.70884	0.077145	-0.704586	0.240152	2.07868				Replicate 3	0.0167744
						Replicate 6	0.0509471												1.63717	0.590212	0.364484	0.410501				-2.55421	0.555229	-0.660997	0.260707	2.37124				Replicate 4	0.0153779
																			1.2013	0.551681	0.53016	-0.9299				-2.53235	0.653552	-0.65992	0.27438	2.53309				Replicate 5	0.0160179
																			1.16994	1.07093	-0.146181	0.471532				-2.49172	0.780947	-0.631907	0.281863	2.6745			18S#1	Replicate 1	0.0212431
																			0.821175	1.48088	0.29574	0.278541				-2.47346	0.803241	-0.612846	0.349905	2.78278				Replicate 2	0.022746
																			0.586845	1.2151	0.0461493	1.90159				-2.43199	1.37128	-0.602817	0.356579	5.98017				Replicate 3	0.0217908
																			0.680745	1.13031	-1.52756	1.20416				-2.35765	1.88221	-0.578665	0.376865					Replicate 4	0.0183806
																			0.744731	1.46695	0.434292	2.27415				-2.35257		-0.5751	0.434351					Replicate 5	0.0215144
																			1.24712	0.826629	-0.250685	0.902503				-2.33456		-0.564976	0.448631				25S#2	Replicate 1	0.0203109
																			-1.28572	0.459711	0.879573	1.47339				-2.31956		-0.5212	0.450538					Replicate 2	0.0197731
																			0.702864	0.919575	0.582854	0.75657				-2.25841		-0.508092	0.465056					Replicate 3	0.0185929
																			1.42845	0.757613	0.0413528	1.57375				-2.25102		-0.494857	0.515664					Replicate 4	0.0183124
																			0.530952	0.101483	0.536513	1.41187				-2.24873		-0.488675	0.518898					Replicate 5	0.0183068
																			0.16826	0.226809	0.442242	1.43296				-2.2459		-0.485009	0.530952
																			0.0561831	-0.153022	0.0870714	0.137518				-2.22797		-0.47112	0.550416
																			1.55331	0.996786	-0.47112	0.916239				-2.21511		-0.469747	0.560096
																			1.46181	0.929904	0.701724	-0.713202				-2.20911		-0.417874	0.586845
																			1.10481	0.308797	0.366972	1.25966				-2.15801		-0.41602	0.588691
																			2.57763	1.48237	1.11341	-0.243862				-2.15603		-0.411607	0.607145
																			3.13238	1.52123	-0.00909906	1.60087				-2.14284		-0.403227	0.614787
																			0.955101	0.443026	0.822847	1.37884				-2.107		-0.393526	0.64306
																			1.60123	0.232911	-2.78719	0.0445995				-2.10357		-0.374945	0.680745
																			1.73359	0.845055	0.0210543	1.08321				-2.07418		-0.372845	0.686704
																			1.9319	0.621313	0.104578	0.830841				-2.05162		-0.372302	0.702352
																			1.16274	0.492335	0.118185	1.15777				-1.96547		-0.360468	0.744731
																			0.588691	0.355616	-0.200417	0.590412				-1.86276		-0.350822	0.770069
																			1.22112	-0.0755997	0.147876	1.02126				-1.86263		-0.347802	0.787814
																			-1.56043	0.975424	0.418311	0.302144				-1.86099		-0.344036	0.819826
																			0.882004	0.15714	-0.22147	-0.334476				-1.85827		-0.326045	0.82558
																			0.450538	1.15751	0.0443493	0.578156				-1.8533		-0.323247	0.882004
																			0.895802	0.488984	0.583489	0.911798				-1.84734		-0.316052	0.887699
																			-0.707098	-0.235621	0.778122	0.678817				-1.84595		-0.295492	1.01689
																			1.10845	0.793136	-0.00370392	0.817016				-1.81626		-0.295091	1.03196
																			-0.866625	-1.23544	-0.822889	-0.230632				-1.78901		-0.289659	1.08342
																			0.114403	-0.165747	0.870424	1.25682				-1.78293		-0.283107	1.10481
																			1.21952	0.735707	1.18404	0.184874				-1.7757		-0.280705	1.10845
																			1.30713	0.73673	-0.631907	0.00416744				-1.75464		-0.250685	1.1151
																			1.8595	-0.201347	0.546758	0.198481				-1.74064		-0.244293	1.11647
																			-2.65821	-1.0167	-0.0590007	-0.150944				-1.73328		-0.233704	1.13974
																			0.262535	-0.181544	0.292134	0.70082				-1.72314		-0.228989	1.16994
																			-1.42688	-0.755869	0	-3				-1.70479		-0.226277	1.17689
																			0	-3	-0.485009	0.573231				-1.70092		-0.22147	1.21952
																			1.11647	-0.429096	-4.35688	-0.618735				-1.68475		-0.218473	1.24633
																			1.37104	0.341019	0.673585	0.123221				-1.67937		-0.200417	1.24712
																			-1.03763	-1.31167	0.0925812	0.799189				-1.67859		-0.179264	1.26407
																			1.86165	-0.765923	-0.142027	0.772357				-1.67093		-0.173953	1.30377
																			-0.340878	-0.758069	0.440212	0.963928				-1.66395		-0.170328	1.30713
																			0.434351	-0.398771	1.96604	-0.539044				-1.65807		-0.160384	1.37104
																			2.90009	0.414887	-0.612846	-0.668877				-1.64693		-0.146181	1.38586
																			1.68569	0.549931	0.732935	0.97515				-1.63077		-0.144876	1.42845
																			0	-3	-3.1193	-0.671388				-1.6306		-0.142027	1.46181
																			0	-3	1.40601	0.832789				-1.62453		-0.136904	1.47747
																			1.50018	1.31931	0.72802	0.444822				-1.60638		-0.110467	1.49799
																			3.08671	-0.522175	-0.350822	-0.0661071				-1.60378		-0.0974607	1.50018
																			-0.0988125	0.487257	0.729478	1.26376				-1.59702		-0.0956908	1.55331
																			0.887699	0.74834	0.350946	0.341775				-1.58344		-0.0928369	1.60123
																			1.08342	0.970776	0.121396	-0.260403				-1.58244		-0.0884797	1.63717
																			1.03196	1.50972	0.540994	0.557215				-1.57079		-0.0827189	1.68569
																			0.0980726	0	-0.745811	-0.210491				-1.55872		-0.0775492	1.73359
																			0.00740307	-0.504381	0.888939	0.706489				-1.5531		-0.0654713	1.79722
																			-1.268	-1.53116	0.72699	0.671034				-1.54836		-0.0630463	1.8595
																			1.79722	-0.519208	0.865292	0.487299				-1.53083		-0.0590007	1.86165
																			1.17689	0.502522	0.553143	0.477696				-1.52739		-0.047473	1.9319
																			0.82558	-0.24112	-1.97184	-0.771227				-1.51682		-0.0464356	2.26097
																			0.819826	1.41933	0.326656	0.840044				-1.51315		-0.0295492	2.57763
																			0.515664	1.33906	0.429785	0.933636				-1.51186		-0.0226379	2.90009
																			-0.251344	0.323336	1.01985	-0.139175				-1.49835		-0.0191073	3.08671
																			0.376865	1.31665	-0.323247	-0.246507				-1.49127		-0.0182262	3.13238
																			0.770069	0.468426	-0.0295492	0.39666				-1.4877		-0.0163331
																			0.518898	1.20987	1.38728	1.17588				-1.47463		-0.00909906
																			0.0437983	0.752921	-0.347802	-0.163059				-1.47154		-0.00370392
																			-2.4079	-0.98989	0.476373	-0.643801				-1.45099		0.0047485
																			0.356579	0.58576	0.407047	-0.241324				-1.43258		0.0132968
																			-0.135173	0.608603	0.579505	0.101329				-1.41001		0.0210543
																			0.607145	0.731181	-0.170328	-0.13179				-1.40428		0.0263184
																			-1.37099	-0.691776	0.472921	-0.455586				-1.40275		0.0334371
																			1.13974	0.424856	0.395003	0.0186886				-1.40177		0.034335
																			1.24633	1.57375	0.897026	1.0813				-1.40091		0.0413528
																			0.560096	0.438784	-0.280705	-0.00802079				-1.3957		0.0443493
																			0.234997	0.899278	0.90789	0.298377				-1.38682		0.0461493
																			0.0443546	-0.11708	0.247296	-0.876945				-1.37846		0.0746006
																			-0.431508	-1.34273	-0.160384	0.438421				-1.36322		0.0751385
																			0.702352	0.0683872	1.9651	0.520095				-1.36013		0.0797899
																			-0.244637	-0.0240822	1.77123	-0.0785723				-1.34935		0.0865257
																			-0.248355	-0.650788	0.410627	0.667591				-1.34561		0.0865905
																			-1.5561	-0.904271	-0.0464356	0.743803				-1.34536		0.0870714
																			-0.126456	-0.874229	0.830715	-0.498499				-1.34285		0.0919715
																			1.01689	0.540062	-0.228989	0.276324				-1.34233		0.0925812
																			0	-3	-0.372845	-1.00323				-1.33634		0.0983948
																			0.349905	1.4666	0.0983948	-0.613603				-1.32163		0.1022
																			0.0971541	0.102221	0.364269	-0.238239				-1.31599		0.104578
																			1.36812	1.12128	-0.393526	0.432934				-1.30948		0.10754
																			1.02118	0.628813	-0.0928369	0.95106				-1.30766		0.118185
																			0.787814	0.57489	0.513224	0.3251				-1.29692		0.121396
																			1.38586	0.508794	-0.0182262	-0.148291				-1.28161		0.138439
																			0.513586	0.780964	-0.798215	-0.398413				-1.27277		0.147876
																			0.614787	-0.38695	1.15953	-0.0933947				-1.27116		0.149194
																			0.27438	0.317839	0.0919715	-0.277746				-1.26646		0.151392
																			0.448631	-0.135671	-0.411607	-0.582285				-1.26536		0.156185
																			0	-3	-1.48695	-0.772668				-1.24827		0.168676
																			0.550416	0.283253	0.168676	0.324909				-1.23986		0.172865
																			1.30377	0.852493	-0.896282	0.588678				-1.23316		0.177856
																			0.0956564	0.0510099	0.138439	-0.362199				-1.22747		0.17867
																			0	-3	0.229815	0.162809				-1.22077		0.198031
																			-0.177723	0.213289	-0.144876	0.0866065				-1.21643		0.209388
																			-2.76939	-1.61474	1.23224	0.66085				-1.20243		0.21821
																					-1.10183	-1.60724				-1.19768		0.229815
																					0.48171	0.281623				-1.19197		0.236168
																					0	-3				-1.1899		0.242189
																					-0.5751	0.139121				-1.17741		0.247296
																					0.496348	-0.200441				-1.16688		0.248501
																					0.462318	-0.0334601				-1.15845		0.254444
																					0.679229	-0.289049				-1.14916		0.262059
																					0	-3				-1.13632		0.266912
																					-0.578665	-0.416907				-1.13402		0.275414
																					-0.940294	0.49752				-1.12978		0.278289
																					0.748518	-0.202151				-1.12178		0.288067
																					1.09913	0.627257				-1.11969		0.288679
																					-0.564976	-0.653763				-1.1191		0.289381
																					0.172865	0.381643				-1.11603		0.292134
																					-0.360468	0.0364631				-1.11581		0.292565
																					0.731668	0.0370468				-1.11546		0.29574
																					0	-3				-1.11314		0.298529
																					0.278289	0.0789457				-1.11104		0.299699
																					0.661016	0.328106				-1.11088		0.30334
																					0.149194	-0.947873				-1.10192		0.315373
																					-1.20058	-0.517711				-1.0925		0.318928
																					-0.469747	-0.038814				-1.0851		0.320379
																					-0.41602	0.00199194				-1.08193		0.322453
																					-0.762486	-0.558266				-1.06915		0.324833
																					0.832069	0.324117				-1.06856		0.326656
																					0.332421	-0.518138				-1.06432		0.332421
																					1.16856	-0.528976				-1.06328		0.350946
																					2.57386	0.354391				-1.05555		0.364269
																					-0.494857	0.0154728				-1.0552		0.364484
																					-1.22054	-0.836452				-1.05347		0.366972
																					0	-3				-1.05111		0.378111
																					0.463248	-0.022755				-1.03773		0.389647
																					-0.660997	-0.238351				-1.0327		0.395003
																					0.236168	-1.2788				-1.03265		0.400373
																					0.445737	0.135815				-1.02988		0.407047
																					0	-3				-1.02426		0.410627
																					0	-3				-1.02388		0.418311
																					0.546153	-0.635562				-1.02362		0.429785
																					-1.01374	-1.52477				-1.0228		0.434166
																					-0.0974607	-0.626372				-1.01819		0.434292
																					0.595266	0.37931				-1.0171		0.436192
																					0.469044	0.3478				-1.01539		0.440199
																					0.275414	0.0769847				-1.01412		0.440212
																					-2.14294	-1.15419				-1.0141		0.442242
																					-2.5368	-1.55484				-1.01396		0.445737
																					-0.218473	-0.297505				-1.0069		0.462318
																					0.830478	-0.0810495				-1.0015		0.463248
																					0.773984	0.196408				-1.00107		0.469044
																					1.50914	-0.680959				-0.999828		0.472921
																					3.05901	-0.302055				-0.999727		0.473571
																					0.475876	-0.515879				-0.993943		0.475876
																					-1.06125	-0.894797				-0.992436		0.476373
																					-0.179264	-1.10465				-0.990193		0.481214
																					-0.0226379	-0.599735				-0.975956		0.48171
																					-0.0827189	-1.58736				-0.975017		0.496348
																					0.781151	-0.05953				-0.969656		0.513224
																					-0.704586	-0.590039				-0.969652		0.523978
																					0.320379	0.295012				-0.966219		0.53016
																					1.71401	-0.468508				-0.960357		0.536513
																					0.151392	-1.29854				-0.955537		0.539234
																					0	-3				-0.951868		0.540994
																					0.1022	0.180353				-0.942662		0.544519
																					-0.316052	-0.990688				-0.924364		0.546153
																					-1.3429	-1.40278				-0.922999		0.546758
																					0.034335	-1.2197				-0.920076		0.550493
																					-0.0163331	-0.902725				-0.913953		0.553005
																					-1.68196	-2.07808				-0.912709		0.553143
																					2.62899	-1.06574				-0.907658		0.579505
																					-0.65992	-0.716807				-0.90469		0.582854
																					1.12322	-1.14696				-0.904391		0.583489
																					0.553005	0.390262				-0.903681		0.595266
																					0.288679	-1.33881				-0.901183		0.599669
																					0	-3				-0.900649		0.661016
																					0	-3				-0.893682		0.666773
																					-0.488675	-0.665623				-0.890255		0.673585
																					-0.295091	-0.448137				-0.888535		0.677047
																					0.400373	-0.773499				-0.870912		0.679229
																					1.29744	-1.32844				-0.870479		0.680301
																					0.599669	-1.36682				-0.859828		0.685116
																					-0.0654713	-0.314954				-0.859714		0.693643
																					-0.602817	-0.668732				-0.858825		0.701724
																					0.0334371	-1.06087				-0.855316		0.72699
																					0.685116	-0.333916				-0.851606		0.727068
																					0	-3				-0.850232		0.72802
																					1.23524	0.0604176				-0.846497		0.729478
																					0.434166	-0.157415				-0.839805		0.731668
																					2.04763	-0.627234				-0.838327		0.732935
																					0.292565	-0.829594				-0.837792		0.748518
																					0.0263184	-0.606195				-0.832957		0.766501
																					1.02012	-0.218371				-0.832543		0.773984
																					1.92531	-0.146216				-0.832159		0.778122
																					-1.69699	-1.61353				-0.831032		0.781151
																					2.86523	-0.000596772				-0.830708		0.822847
																					0	-3				-0.830133		0.830478
																					-0.781589	-0.082364				-0.817524		0.830715
																					-0.872184	-1.42222				-0.814794		0.832069
																					0	-3				-0.804864		0.854733
																					0.539234	0.191831				-0.804133		0.865292
																					0.523978	-0.799946				-0.801115		0.870424
																					0.156185	-0.232023				-0.800808		0.879573
																					1.15829	0.115758				-0.79966		0.888939
																					1.14933	0.734634				-0.798112		0.897026
																					1.28322	-0.276127				-0.797583		0.90789
																					0.177856	0.413338				-0.791336		0.909755
																					-0.173953	-0.74347				-0.789007		0.956243
																					0.299699	-0.866915				-0.784062		1.00173
																					-0.0884797	-0.887933				-0.779368		1.01985
																					0.693643	0.208807				-0.779192		1.02012
																					1.04819	-0.506706				-0.775994		1.04819
																					-0.233704	-0.835217				-0.770053		1.09913
																					-0.0630463	0.0244741				-0.769922		1.10604
																					0.266912	-0.269446				-0.765169		1.11341
																					-0.417874	-0.501944				-0.763611		1.12138
																					1.38227	0.115171				-0.759045		1.12322
																					0.436192	-0.111849				-0.757509		1.14933
																					-1.69267	-0.899359				-0.750954		1.15829
																					-0.136904	-0.0421011				-0.750741		1.15953
																					-0.788277	-1.04551				-0.74894		1.16856
																					1.00173	0.167463				-0.747182		1.17965
																					-0.283107	-0.690548				-0.744975		1.18404
																					-0.372302	-0.303044				-0.740947		1.19129
																					0	-3				-0.732998		1.23224
																					0.262059	-1.03873				-0.728413		1.23524
																					-0.110467	-0.402554				-0.728228		1.28322
																					1.12138	-0.363275				-0.727645		1.29406
																					1.59279	-0.13973				-0.727294		1.29744
																					0.288067	-0.970349				-0.723532		1.38227
																					0.956243	0.642699				-0.711159		1.387
																					-0.5212	-0.364023				-0.708615		1.38728
																					2.41635	0.841447				-0.708095		1.40601
																					1.7657	-0.496379				-0.70562		1.50914
																					1.29406	-0.223351				-0.703752		1.53373
																					0.289381	0.501093				-0.699533		1.59279
																					0.30334	-1.01885				-0.698318		1.71401
																					0.318928	-0.861001				-0.691735		1.7657
																					-0.403227	0.00797718				-0.691241		1.77123
																					0.0797899	-1.21294				-0.690795		1.92531
																					-0.226277	-1.13493				-0.690578		1.92595
																					-0.374945	-0.221447				-0.688863		1.9651
																					-0.797869	-0.250228				-0.68614		1.96604
																					0	-3				-0.685982		2.04763
																					0.544519	0.395185				-0.68598		2.41635
																					0.440199	-0.534711				-0.678955		2.53252
																					-0.953605	-0.492131				-0.669716		2.57386
																					0.680301	-0.609658				-0.667214		2.62899
																					-0.0956908	-1.44462				-0.666142		2.86523
																					0.0132968	-0.169676				-0.665488		3.05901
																					0.209388	-0.53134				-0.663907		4.09945
																					0	-3				-0.66089
																					0	-3				-0.644535
																					0.727068	-1.02421				-0.638929
																					0.0047485	-0.191585				-0.638381
																					0.17867	-0.625934				-0.636157
																					-0.737433	-1.45109				-0.63215
																					0	-3				-0.630368
																					-0.295492	-0.714732				-0.629685
																					0	-3				-0.629218
																					0.198031	-0.265773				-0.627298
																					-0.344036	-0.251521				-0.625277
																					0.10754	-1.0606				-0.622529
																					4.09945	0.264556				-0.620764
																					0	-3				-0.61745
																					0.242189	0.179282				-0.615182
																					0	-3				-0.611465
																					0	-3				-0.603745
																					-1.19121	-0.0810027				-0.603072
																					-0.508092	-0.84984				-0.598065
																					0.550493	0.265929				-0.597453
																					1.10604	-0.570114				-0.596752
																					-0.047473	0.381298				-0.594518
																					0.766501	-0.970834				-0.589379
																					0.909755	0.0910864				-0.58776
																					-0.244293	0.385646				-0.586691
																					-1.59349	-0.533115				-0.580996
																					1.53373	0.543191				-0.577384
																					0.854733	0.727433				-0.575072
																					0	-3				-0.573315
																					1.37128	2.59224				-0.572256
																					-0.381248	1.49117				-0.571966
																					-0.568664	1.2488				-0.571475
																					-1.40994	1.41716				-0.56717
																					-0.770038	1.18034				-0.55378
																					0.803241	1.35178				-0.553341
																					-0.69061	0.819341				-0.547171
																					-0.0546059	1.493				-0.543753
																					-0.395764	0.856967				-0.539129
																					-0.979223	0.919294				-0.538807
																					-0.322243	0.65429				-0.538071
																					-1.17571	0.926632				-0.533765
																					-1.00396	0.502725				-0.532293
																					-0.90377	1.09322				-0.528929
																					0.653552	0.986584				-0.524823
																					-1.08778	0.93138				-0.524178
																					0.077145	0.556999				-0.519465
																					-0.831666	0.685875				-0.517982
																					0.555229	0.872369				-0.51251
																					-0.565194	0.779114				-0.511332
																					-0.220284	0.310576				-0.508709
																					-0.0573953	0.244427				-0.505509
																					-0.350312	0.419919				-0.503974
																					-0.772729	0.0851597				-0.501221
																					-1.18909	-0.420511				-0.498422
																					0.780947	-0.0356078				-0.496355
																					-0.141729	0.148551				-0.496162
																					-1.52972	0.173843				-0.493453
																					-0.445305	0.0402846				-0.491221
																					-1.76585	-0.0591436				-0.490476
																					-0.74759	0.808415				-0.488513
																					-0.481892	0.420107				-0.485799
																					-1.16519	0.148754				-0.481051
																					-0.0704716	0.327558				-0.479122
																					0.0432197	1.15074				-0.479122
																					-3.25329	0.392747				-0.477935
																					-1.20341	-0.0631733				-0.477564
																					-1.2387	-0.514477				-0.477389
																					0	-3				-0.472011
																					-1.33315	-0.471262				-0.469844
																					-0.509302	-0.357419				-0.461166
																					1.88221	-0.299257				-0.458834
																					0	-3				-0.457077
																					0	-3				-0.456545
																					0	-3				-0.455949
																					-0.397335	1.63616				-0.455837
																					-0.493453	0.975218				-0.454286
																					1.64722	0.913906				-0.452476
																					-0.669716	0.519743				-0.448533
																					0.0455175	0.539875				-0.444905
																					0.00875089	0.652995				-0.4433
																					0	-3				-0.442429
																					0.908379	0.909058				-0.440049
																					-0.398391	-0.295452				-0.439027
																					-1.02388	0.114972				-0.43901
																					-1.4877	-0.439955				-0.434747
																					-3.85665	-0.708598				-0.429852
																					-2.21511	-1.36803				-0.423986
																					-0.817524	0.713566				-0.422377
																					0.443588	0.526005				-0.419191
																					-1.45099	-0.33768				-0.416842
																					0	-3				-0.404966
																					-0.517982	-0.328994				-0.402864
																					-1.51186	-0.958854				-0.400552
																					-0.194628	3.55976				-0.398391
																					-0.814794	1.5835				-0.397335
																					-0.448533	1.29614				-0.394121
																					-1.55872	0.555486				-0.389785
																					0.979096	1.18218				-0.388295
																					-0.942662	1.03867				-0.385554
																					1.53859	0.582449				-0.37939
																					-0.43901	0.874053				-0.378053
																					-0.0442615	0.781972				-0.376316
																					-0.363413	0.636426				-0.376278
																					-0.727645	0.555739				-0.369413
																					-0.242488	1.08116				-0.3639
																					-4.15041	-0.241391				-0.363413
																					-1.86263	0.543673				-0.361862
																					-0.241561	0.856047				-0.360071
																					-0.232291	0.739125				-0.358451
																					0.650842	0.813803				-0.356487
																					-1.34285	-0.269928				-0.356131
																					0.865932	0.621034				-0.354521
																					-0.890255	0.0851277				-0.354387
																					-0.481051	0.124945				-0.346591
																					-0.769922	-0.410955				-0.346292
																					-2.14284	-0.376398				-0.344693
																					-0.14467	0.62927				-0.337318
																					-0.801115	0.0485591				-0.33552
																					-0.770053	0.287046				-0.330145
																					-1.67859	-0.624769				-0.327705
																					-1.68475	-0.398511				-0.323503
																					-1.32163	-0.00418164				-0.316692
																					0.670678	0.634836				-0.313327
																					-1.29692	0.208486				-0.312725
																					-1.60378	-0.462036				-0.309532
																					0.00382928	1.47411				-0.306263
																					0.9618	-0.341221				-0.299324
																					-0.346591	-0.112269				-0.298908
																					-0.688863	-0.631431				-0.29464
																					1.14324	0.128885				-0.294384
																					-1.0069	-0.186217				-0.292917
																					0.885708	0.695364				-0.292129
																					0.0716953	-0.152193				-0.292043
																					1.90689	0.83662				-0.291366
																					-0.188969	-0.389263				-0.290099
																					1.09142	0.32459				-0.289739
																					0.0781747	0.699398				-0.287913
																					0.0679284	0.0394212				-0.272217
																					-1.73328	-0.504919				-0.270834
																					-0.501221	-0.244476				-0.269576
																					0.867859	-0.166127				-0.267822
																					-3.16357	-0.409155				-0.256871
																					0.224076	-0.403505				-0.256813
																					-1.41001	-0.86086				-0.255093
																					0.471938	0.287373				-0.251469
																					-0.663907	-0.914191				-0.250037
																					-1.0851	-0.0676344				-0.248666
																					-0.255093	-0.00762479				-0.244159
																					0	-3				-0.243872
																					0.442918	0.360262				-0.243871
																					1.3735	-0.357036				-0.243512
																					0.473142	-0.31764				-0.242488
																					0	-3				-0.242449
																					0.00451179	-0.32963				-0.241845
																					0.315716	-0.853998				-0.241561
																					0	-3				-0.232987
																					2.94141	-0.210154				-0.232291
																					0	-3				-0.229556
																					0	-3				-0.225226
																					-0.385554	0.17211				-0.224883
																					0	-3				-0.224581
																					0.849041	-0.17256				-0.223962
																					-0.444905	2.54619				-0.220024
																					-0.389785	2.13717				-0.207584
																					-0.33552	1.08328				-0.206892
																					-0.68598	1.27275				-0.206686
																					0.188059	0.734443				-0.194628
																					-1.30948	0.571531				-0.190798
																					-0.402864	1.12247				-0.188969
																					-0.740947	0.27893				-0.18702
																					-0.29464	0.506094				-0.186241
																					-0.575072	0.809422				-0.185492
																					-1.60638	0.0388288				-0.184416
																					-0.708095	0.415295				-0.183132
																					-2.20911	0.0947395				-0.182749
																					-0.135923	0.62744				-0.182056
																					0.293412	1.27336				-0.180375
																					-0.498422	0.709789				-0.179284
																					-1.40177	-0.183835				-0.176942
																					0.274307	0.268759				-0.175542
																					-0.378053	0.337958				-0.170017
																					-0.893682	0.392862				-0.169966
																					-0.543753	0.164162				-0.166166
																					-1.15845	0.255667				-0.162013
																					-1.62453	-0.155742				-0.158351
																					-0.913953	0.285819				-0.154383
																					-0.182056	0.306083				-0.144884
																					-0.837792	0.16931				-0.138986
																					-1.16688	0.499207				-0.136236
																					0.410777	0.184942				-0.135923
																					-0.508709	0.21623				-0.134606
																					-0.999828	-0.042144				-0.133903
																					-0.376278	-0.0431594				-0.131606
																					-0.323503	-0.0254272				-0.129543
																					-1.75464	-0.368119				-0.122583
																					0	-3				-0.119741
																					-0.538807	0.747575				-0.119162
																					-2.15801	-0.471838				-0.114984
																					0.148141	0.150536				-0.114813
																					-0.838327	0.00652371				-0.114715
																					-1.0552	-0.0580753				-0.111107
																					-0.572256	-0.605086				-0.0982111
																					-1.51315	-0.122341				-0.0880632
																					1.208	-0.184152				-0.0816807
																					-0.999727	-0.612326				-0.076991
																					-0.61745	-0.265175				-0.076822
																					0.117163	-0.660378				-0.0747219
																					0	-3				-0.0739858
																					-0.256871	-0.482102				-0.0736665
																					0	-3				-0.0723567
																					-0.439027	-0.231559				-0.0695325
																					-0.388295	-0.794775				-0.0647826
																					0	-3				-0.0637358
																					-0.220024	-0.139819				-0.0609857
																					-0.597453	-1.19935				-0.0458833
																					-1.84734	-1.49964				-0.0442615
																					-0.404966	-0.662304				-0.0407241
																					-0.832543	-0.925083				-0.0260403
																					-1.84595	-1.19982				-0.0253828
																					-3.79942	-0.960579				-0.023958
																					0	-3				-0.0233411
																					0	-3				-0.0157397
																					0	-3				-0.0140502
																					0	-3				-0.0128323
																					0.570107	-0.389422				-0.0097778
																					-0.076991	-0.645764				-0.00707326
																					-1.22077	-0.890222				-0.000115176
																					0	-3				0.00375098
																					0.27579	-0.78889				0.00382928
																					0.385575	-1.21677				0.00451179
																					0	-3				0.00875089
																					0	-3				0.0152071
																					0	-3				0.0163185
																					-0.250037	3.13113				0.0168464
																					-0.791336	3.14949				0.0171429
																					-0.327705	2.89158				0.0177665
																					-1.86276	2.66834				0.0234784
																					1.11076	1.51762				0.0254216
																					-0.667214	2.72409				0.0279293
																					-1.03265	2.10839				0.0337661
																					-0.076822	2.34169				0.0338539
																					1.63244	2.31255				0.0403986
																					1.84223	1.56804				0.0455175
																					-1.0925	1.58579				0.056908
																					-0.289739	1.78945				0.0597355
																					-0.644535	1.78854				0.0608118
																					-0.665488	1.35804				0.0616842
																					-0.356131	1.94642				0.0644349
																					-1.34561	1.55299				0.067533
																					-0.223962	1.21853				0.0679284
																					-0.960357	1.09482				0.0716953
																					-0.485799	0.987052				0.0718194
																					-0.144884	1.66589				0.0781747
																					-0.354521	1.67887				0.0811543
																					-0.907658	1.46123				0.0923434
																					0.0996441	1.9754				0.0996441
																					-0.440049	1.05489				0.104698
																					-0.166166	1.6777				0.106889
																					0.373535	1.00122				0.108621
																					2.26823	0.899915				0.117163
																					-1.70479	1.30453				0.133377
																					1.31305	1.61648				0.133486
																					0.0923434	1.39039				0.144182
																					0.158464	1.34635				0.145596
																					-0.3639	1.35787				0.146514
																					-0.312725	1.23188				0.148141
																					0.253027	1.73329				0.151107
																					-0.182749	1.36076				0.155203
																					0.624705	2.16657				0.158464
																					-0.596752	0.472197				0.159743
																					-0.666142	1.11517				0.163642
																					-1.27116	0.216017				0.165413
																					-0.747182	0.714568				0.172132
																					-2.53235	0.0112488				0.174156
																					-0.186241	1.0022				0.17792
																					-0.243512	1.14908				0.188059
																					0.462145	1.36676				0.193525
																					-0.248666	0.820851				0.201837
																					0.289368	1.78411				0.205272
																					-0.503974	0.84025				0.207258
																					-0.784062	1.42496				0.211329
																					-0.292043	1.34802				0.224076
																					-0.298908	0.889356				0.226881
																					-1.34233	0.720481				0.233606
																					0.233606	1.46013				0.237583
																					-0.179284	0.77465				0.239722
																					-0.479122	0.978732				0.248749
																					-0.358451	1.23112				0.253027
																					-0.170017	0.647221				0.258806
																					-0.79966	0.5708				0.259573
																					-0.0637358	0.933258				0.271482
																					-0.18702	1.16616				0.273311
																					-1.11088	1.33343				0.274307
																					-1.57079	0.508673				0.275031
																					0.0811543	0.747784				0.27579
																					0.798407	1.69945				0.279352
																					-0.369413	-0.150834				0.286022
																					0.702095	1.85251				0.289368
																					5.2327	0.11916				0.292045
																					-0.630368	0.623571				0.293412
																					-0.728228	0.565403				0.304674
																					-2.2459	-1.41552				0.305055
																					-0.477935	1.51024				0.306641
																					-0.496162	1.0272				0.306891
																					6.47104	0.40429				0.315716
																					-0.90469	1.25469				0.316439
																					-0.831032	1.73685				0.32226
																					0.163642	0.946348				0.32406
																					-0.119162	0.875713				0.334159
																					-3.47673	-0.332687				0.338774
																					-0.708615	1.49632				0.344912
																					-0.66089	0.564732				0.354176
																					0.226881	1.13876				0.358773
																					0.205272	1.18601				0.359264
																					-4.36332	-0.837708				0.363488
																					-0.0260403	0.706565				0.36625
																					-0.571966	0.976425				0.373535
																					-0.627298	0.746763				0.37509
																					-0.154383	0.494043				0.383274
																					-0.496355	0.753081				0.38393
																					0.0597355	1.3902				0.385575
																					-1.12178	0.611498				0.388835
																					-0.0723567	0.928179				0.39181
																					0.165413	0.0717631				0.396907
																					-0.0695325	1.01958				0.397363
																					-0.855316	0.465187				0.403684
																					-0.023958	-0.102508				0.406682
																					-1.11104	0.90984				0.40902
																					-0.63215	0.324676				0.410018
																					-0.114984	1.48835				0.410777
																					-0.859714	1.06046				0.417301
																					-0.251469	1.1125				0.423909
																					1.31644	1.23785				0.424582
																					-0.306263	0.493793				0.436081
																					-1.40275	1.00495				0.442918
																					0.459088	1.18035				0.443588
																					-0.966219	0.451378				0.44506
																					0.146514	0.635317				0.449241
																					3.45252	-0.0779514				0.450815
																					0.410018	1.37476				0.459088
																					-1.0171	0.945099				0.462145
																					-0.0233411	0.040757				0.470201
																					-0.775994	0.102242				0.471056
																					-1.01412	0.290951				0.471938
																					-0.119741	1.02728				0.473142
																					0.784126	0.435287				0.482496
																					-0.442429	0.661444				0.483915
																					1.1932	1.07653				0.485475
																					-7.27792	-1.21901				0.486397
																					-0.538071	1.06542				0.486698
																					-0.573315	-0.523385				0.487319
																					0.486397	0.762748				0.490847
																					0.724196	-0.55244				0.495901
																					0.832203	0.20851				0.495957
																					0.0338539	0.925771				0.496303
																					-0.129543	0.757454				0.497726
																					-0.912709	0.230141				0.499899
																					0.067533	0.460381				0.513793
																					-0.0253828	0.999092				0.519766
																					-1.53083	0.289502				0.52179
																					-0.207584	0.302609				0.545551
																					0.106889	1.29119				0.549329
																					0.52179	0.761986				0.563178
																					0.38393	0.477307				0.570107
																					-0.422377	-0.067271				0.573336
																					-2.8141	-1.24146				0.602685
																					-1.0228	0.167965				0.609196
																					-1.0327	0.25757				0.609202
																					-0.294384	0.419288				0.618867
																					1.75888	0.323176				0.624705
																					-0.452476	0.235247				0.624795
																					-2.24873	-0.554671				0.630128
																					-1.19197	1.10312				0.630609
																					-0.519465	1.05998				0.630862
																					-1.02426	0.0974205				0.650842
																					1.18748	1.08486				0.661599
																					-0.622529	1.35729				0.662033
																					-0.804133	0.24985				0.669387
																					-2.47346	-0.850474				0.66952
																					0.316439	0.449199				0.670678
																					-2.43199	0.0651521				0.672963
																					-1.20243	-0.0267489				0.68992
																					-1.26646	-0.111263				0.702095
																					0.155203	0.0268571				0.706179
																					-0.636157	-0.443145				0.724196
																					-0.225226	0.444081				0.755337
																					-2.35765	-0.960614				0.755737
																					-0.122583	0.672249				0.760548
																					0.856012	1.68636				0.764236
																					-0.798112	0.263872				0.764704
																					-0.0609857	0.661614				0.784126
																					-0.765169	0.614532				0.795309
																					0.661599	0.420737				0.798407
																					-7.11278	-1.63687				0.8014
																					-1.08193	-0.0158697				0.817506
																					-1.06328	-0.317317				0.82653
																					5.29551	0.261819				0.831245
																					-0.703752	-0.264937				0.832203
																					-0.287913	0.36718				0.83451
																					0.847502	0.884208				0.847502
																					0.82653	0.710926				0.849041
																					-0.533765	-0.165348				0.849592
																					1.38116	1.66943				0.856012
																					-1.67093	-0.397895				0.865932
																					-0.51251	-0.203081				0.867859
																					-1.01539	-0.181308				0.893237
																					-0.272217	0.741176				0.908379
																					-0.839805	0.136393				0.951934
																					-0.0407241	0.655094				0.959361
																					-0.0739858	-0.301276				0.9618
																					-1.05347	0.229148				0.965995
																					-0.0736665	0.321658				0.966913
																					-2.07418	0.215781				0.96859
																					-0.598065	0.150737				0.979096
																					-1.78901	-0.952451				1.00164
																					0	-3				1.01065
																					-0.901183	-0.0784325				1.03565
																					-1.02988	-0.531406				1.04433
																					0.40902	0.933319				1.0622
																					-0.922999	0.00420596				1.06404
																					-0.114715	-0.153447				1.09142
																					-0.419191	0.112938				1.09439
																					-0.244159	0.243406				1.11076
																					-1.22747	0.081113				1.13913
																					-0.344693	0.928928				1.14324
																					-0.586691	0.311159				1.17146
																					0.549329	-0.168987				1.18748
																					3.85373	0.226008				1.1932
																					-0.490476	0.27528				1.20641
																					-0.690795	-0.109207				1.208
																					-2.10357	-0.596237				1.21394
																					-0.993943	-0.016354				1.31137
																					0.760548	0.887781				1.31305
																					0.193525	0.854219				1.31644
																					0	-3				1.3182
																					-0.750741	0.00385916				1.35067
																					-0.354387	0.746694				1.3735
																					0.344912	0.142103				1.37601
																					0.403684	-0.0236028				1.38116
																					-1.49127	0.779437				1.43396
																					-0.850232	-0.0978542				1.50017
																					-0.611465	0.0049372				1.5286
																					-0.70562	0.264852				1.53859
																					-0.797583	-0.387266				1.56242
																					-1.11314	-0.0705071				1.56544
																					-1.13632	-0.2942				1.5806
																					0	-3				1.59671
																					2.85943	0.088662				1.63244
																					-0.969656	0.210272				1.64722
																					-0.190798	0.318033				1.70492
																					0.354176	0.80155				1.75888
																					0.0608118	0.389998				1.79403
																					-0.728413	0.176277				1.84223
																					-0.269576	0.203987				1.90076
																					-0.779368	0.132674				2.0048
																					-0.975017	-0.000479948				2.06324
																					2.59095	-0.246644				2.07772
																					0.817506	0.639856				2.11883
																					0.471056	0.0489878				2.17596
																					-0.00707326	0.131469				2.26823
																					-0.603745	0.716191				2.59095
																					-1.0141	-0.365014				2.71222
																					-0.524823	0.2029				2.7549
																					-0.224581	0.0941659				2.85943
																					-1.28161	0.117571				2.94026
																					-0.58776	0.203841				2.94141
																					-0.313327	-0.102557				2.97761
																					-1.01396	-0.187812				3.10865
																					0.450815	0.454439				3.28208
																					0	-3				3.45252
																					-1.49835	-0.13079				3.62924
																					0.359264	1.18206				3.64813
																					-3.37354	-0.9384				3.85373
																					2.97761	-0.328055				4.9168
																					-2.15603	-0.0801755				5.2327
																					-0.732998	-0.00579468				5.29551
																					-5.38077	-0.38233				5.47855
																					-0.111107	0.115748				6.47104
																					0.499899	0.861752
																					0	-3
																					-1.01819	-0.168509
																					0.388835	0.955234
																					-0.458834	-0.102738
																					-1.43258	-0.317802
																					-3.55164	-0.625288
																					1.31137	1.31763
																					0.618867	1.254
																					0.211329	0.255725
																					-0.134606	-0.684945
																					-1.03773	0.083034
																					0.258806	0.332723
																					0.172132	0.403912
																					-2.74471	-0.668792
																					-1.6306	-0.999119
																					-0.56717	0.732383
																					-1.47154	-0.388533
																					-1.12978	0.257527
																					-0.270834	0.191372
																					-0.924364	0.153723
																					-0.000115176	-0.0702632
																					-0.224883	0.620972
																					0	-3
																					-1.27277	-0.653733
																					0	-3
																					-0.455949	-0.00168865
																					-2.107	0.0252821
																					-0.638381	0.000233296
																					0	-3
																					-1.67937	-1.07231
																					0.563178	-0.427428
																					-0.232987	0.303673
																					-0.789007	-0.733706
																					0.449241	0.36813
																					0	-3
																					0.207258	-0.153041
																					-0.337318	-0.241414
																					0.201837	-0.107361
																					-1.10192	-0.253144
																					0.151107	1.44484
																					-0.620764	-0.100118
																					-1.70092	-0.329049
																					-0.699533	0.00689391
																					-0.832159	-0.206927
																					-0.723532	-0.26365
																					-0.479122	-0.835608
																					-0.183132	-0.131825
																					-1.11603	0.224898
																					-0.477389	0.18594
																					-1.86099	-0.660129
																					0.630128	0.677729
																					-2.81325	-0.519808
																					-0.429852	-0.00612327
																					-2.87199	-0.0147282
																					0.609196	0.648999
																					-0.678955	-0.139461
																					-1.65807	-1.11469
																					-1.11546	-0.835049
																					-0.0128323	0.693267
																					-0.243872	-0.0200719
																					-2.05162	-1.93715
																					-1.38682	-0.0746903
																					-0.511332	-0.105522
																					-0.330145	-1.64325
																					-0.457077	-0.0404758
																					-1.36013	0.385635
																					-0.267822	-0.0224409
																					-0.469844	-0.323553
																					-2.70884	-0.99784
																					-2.9448	-0.717057
																					-1.54836	-0.0372432
																					-0.757509	-0.0673467
																					-0.434747	0.207096
																					0	-3
																					-1.64693	-0.430491
																					0	-3
																					-0.547171	0.275857
																					0	-3
																					0.497726	0.497066
																					-0.990193	-0.038658
																					-1.59702	-1.13051
																					-0.256813	-0.639563
																					0.0254216	0.341781
																					-0.162013	-0.806032
																					-0.461166	0.294782
																					0.490847	0.687049
																					0.0279293	-0.0308216
																					0	-3
																					0.0163185	-0.258683
																					-0.346292	0.530002
																					0	-3
																					-0.229556	0.891758
																					0.159743	0.17923
																					0.104698	0.429129
																					-1.06915	-0.22714
																					-0.316692	-0.0518808
																					0.39181	0.638577
																					-0.629685	-0.665299
																					-0.454286	-0.0828814
																					0	-3
																					0.764236	0.270445
																					0	-3
																					0	-3
																					0	-3
																					0.108621	-0.350885
																					1.21394	-0.705837
																					-0.800808	-0.226594
																					0	-3
																					0.358773	-0.620977
																					-0.206892	-0.347582
																					-0.131606	0.540025
																					0	-3
																					0	-3
																					-0.528929	0.361002
																					-0.309532	-0.569893
																					0.83451	-0.352604
																					-0.0140502	0.641398
																					0	-3
																					-1.00107	-0.273491
																					0.174156	-0.314606
																					3.10865	-0.483679
																					2.17596	-0.305133
																					-0.690578	-0.497886
																					0	-3
																					1.09439	0.300109
																					-0.750954	-0.434986
																					-0.846497	-0.39631
																					-5.08536	-1.41427
																					0.609202	1.24218
																					-1.24827	-0.364293
																					-1.06856	-0.470687
																					-1.74064	-0.88155
																					-1.19768	-0.994602
																					-0.759045	-0.16206
																					-2.55421	-0.136079
																					-1.33634	-0.540284
																					-4.41861	-1.14005
																					-3.24676	-0.616284
																					0	-3
																					-0.992436	-0.784488
																					0.271482	-0.643356
																					-1.11581	-0.101917
																					-2.49172	-1.29812
																					-1.58244	-0.713082
																					-1.17741	-0.662906
																					0	-3
																					0.436081	-0.0622746
																					0.248749	-0.272252
																					-0.691241	-0.675649
																					-0.176942	-0.286409
																					-1.47463	-0.926975
																					-0.0982111	-0.444658
																					-1.1899	-0.75088
																					-0.638929	-0.0137502
																					-0.804864	-0.0360583
																					-3.87741	-1.17054
																					-3.23828	-1.00397
																					-2.84768	-0.966647
																					-0.0097778	0.302783
																					-1.02362	-0.167192
																					0.133486	-0.0410739
																					-0.136236	0.178672
																					0	-3
																					-0.589379	-0.764994
																					0	-3
																					0.0337661	-0.418093
																					-3.44839	-1.3645
																					0.0403986	0.117739
																					-0.360071	-0.467898
																					-0.37939	-0.184806
																					0.0152071	-0.172328
																					0.8014	0.602656
																					-0.4433	-0.368422
																					0	-3
																					0.669387	0.416281
																					-0.830133	-0.306234
																					1.37601	-0.0594557
																					0	-3
																					-1.26536	-0.94944
																					-0.488513	0.108194
																					0	-3
																					0.831245	-0.330878
																					0	-3
																					0	-3
																					-1.8533	-1.1426
																					-1.63077	-0.0316296
																					-2.33456	-2.0136
																					-0.779192	-0.412259
																					-0.830708	-0.363933
																					-0.376316	-0.379183
																					-0.133903	-0.199208
																					-0.491221	-0.227293
																					-2.75514	-1.09797
																					0.966913	-0.677743
																					0	-3
																					0.764704	1.1692
																					-0.698318	-0.457552
																					-0.975956	-0.347495
																					0.273311	0.284952
																					-0.55378	0.453477
																					-2.96178	-1.34752
																					0	-3
																					-0.74894	-0.967104
																					2.0048	-0.521571
																					-1.05555	-0.419692
																					0	-3
																					0	-3
																					0.495957	-0.886463
																					0.37509	0.210918
																					-3.84881	-1.24644
																					-0.870912	-0.189313
																					-0.361862	-0.625075
																					-0.920076	-1.00009
																					0	-3
																					-1.23316	-0.411222
																					0.624795	-0.872235
																					-1.23986	-0.850253
																					1.70492	-0.592335
																					0.424582	0.895419
																					-0.744975	-0.502439
																					-0.903681	-0.836728
																					0.237583	-0.149185
																					0.0177665	-0.467708
																					0.482496	-0.206426
																					-0.0880632	-1.18522
																					-1.0015	-0.704581
																					-0.0816807	-0.85461
																					-0.0647826	-0.582483
																					0	-3
																					0	-3
																					2.11883	-0.663934
																					0.630609	-0.638068
																					0.495901	-0.0531097
																					0.133377	-0.160894
																					0	-3
																					1.56544	0.833379
																					0.36625	-0.601741
																					0.32406	0.0735289
																					-3.65997	-1.12923
																					0.275031	-0.125618
																					-0.455837	-0.598787
																					-1.34935	0.437778
																					-0.532293	-0.470725
																					0.338774	-0.384178
																					1.0622	-0.849217
																					0.672963	-0.0113482
																					0.519766	0.066055
																					-0.169966	-0.802307
																					-0.180375	-0.811877
																					-0.629218	-0.914936
																					0	-3
																					-2.31956	-0.743506
																					-0.711159	0.148496
																					-0.858825	-0.174784
																					-0.158351	-0.481316
																					-2.9696	-0.987011
																					-0.685982	-0.0352421
																					-1.58344	-0.459004
																					-0.615182	0.215118
																					0	-3
																					-1.40091	-1.00473
																					-0.951868	-1.45073
																					-1.30766	-0.786568
																					-2.76737	-1.36038
																					-0.539129	-1.17745
																					0	-3
																					0.17792	-0.020004
																					0	-3
																					-0.184416	-0.965293
																					2.07772	0.956726
																					-0.456545	-0.824943
																					-2.25841	-1.36637
																					-0.851606	-1.22859
																					1.03565	1.06063
																					-1.66395	-1.21617
																					-0.0157397	-0.0679072
																					-0.603072	0.213432
																					0.0718194	-0.495892
																					-1.13402	-0.570746
																					0.573336	0.388268
																					-0.870479	-0.853766
																					-1.21643	-1.82986
																					-0.859828	-0.383269
																					1.17146	0.830324
																					-1.14916	-0.779504
																					0.487319	-0.139873
																					0	-3
																					0	-3
																					0	-3
																					-4.12155	-1.02086
																					-0.580996	-0.693156
																					0.363488	-0.04514
																					1.79403	-0.880259
																					0.96859	0.391053
																					0	-3
																					0	-3
																					0.0644349	-0.471377
																					0.662033	-0.660295
																					-1.36322	-0.784219
																					0.755737	0.353932
																					0	-3
																					-0.472011	-1.23526
																					-0.900649	-0.380115
																					-0.594518	-0.574769
																					1.90076	-0.0160311
																					0	-3
																					0	-3
																					0.306891	0.507788
																					1.04433	-0.0610195
																					-1.40428	-1.0453
																					0	-3
																					-0.290099	-0.504339
																					-1.7757	-1.48415
																					-3.44564	-1.37903
																					0.0171429	-0.407462
																					-0.477564	-0.363245
																					-0.625277	-1.31802
																					-2.80705	-1.48384
																					-1.78293	-0.640979
																					0	-3
																					0.334159	-0.226048
																					-0.242449	-0.445272
																					0.417301	-0.402325
																					0	-3
																					0	-3
																					0.239722	-1.25833
																					0	-3
																					-1.34536	-0.80234
																					3.62924	-0.47842
																					0	-3
																					-1.52739	-0.843149
																					-0.175542	-0.650811
																					0	-3
																					-0.68614	-1.1373
																					0	-3
																					0.056908	-0.639874
																					0.470201	-0.0697148
																					-1.05111	-0.732486
																					-0.577384	0.107618
																					-0.524178	-0.866582
																					-1.06432	-0.995884
																					0.496303	-0.826296
																					0	-3
																					0.0616842	-0.630799
																					-1.31599	-1.13044
																					0	-3
																					0	-3
																					-0.243871	-0.933
																					0.279352	-0.441565
																					0	-3
																					0	-3
																					0	-3
																					0	-3
																					0.304674	-0.657164
																					0.630862	-0.27873
																					0	-3
																					0	-3
																					-2.35257	-0.621822
																					0	-3
																					0	-3
																					0	-3
																					1.5806	-0.747054
																					-0.0458833	-0.706305
																					0	-3
																					1.59671	-0.8658
																					0.144182	-0.140517
																					0.66952	-0.423766
																					0	-3
																					0	-3
																					-1.72314	-1.11998
																					0	-3
																					0.893237	-0.324482
																					-0.553341	-0.760109
																					0.44506	-1.50929
																					0	-3
																					0	-3
																					0	-3
																					-0.400552	-1.01006
																					-0.114813	-1.62569
																					0	-3
																					-1.11969	-1.14773
																					0	-3
																					4.9168	0.106513
																					0.602685	0.273336
																					0	-3
																					0	-3
																					0	-3
																					1.35067	0.180105
																					0	-3
																					0	-3
																					0	-3
																					1.20641	-1.50273
																					-1.96547	-0.234908
																					0	-3
																					0	-3
																					0.0234784	-0.493745
																					-3.10532	-1.74991
																					0	-3
																					-0.727294	-0.973667
																					0	-3
																					0	-3
																					0.305055	-0.594643
																					0.306641	-1.16368
																					1.50017	-0.535929
																					0	-3
																					-0.241845	-0.973618
																					0	-3
																					-1.3957	-0.613464
																					0	-3
																					0	-3
																					-0.292129	-1.21266
																					0	-3
																					0	-3
																					0	-3
																					0	-3
																					0.32226	-0.263864
																					-1.85827	-0.844234
																					2.94026	1.10857
																					0	-3
																					-0.904391	-1.34473
																					0	-3
																					0	-3
																					-1.81626	-0.485182
																					0	-3
																					0	-3
																					-1.1191	-1.17413
																					0.959361	-1.05163
																					1.5286	-0.498785
																					0	-3
																					0	-3
																					0	-3
																					0.145596	-0.310188
																					0	-3
																					0.545551	-1.24701
																					0	-3
																					-1.51682	-1.3977
																					-0.505509	-0.499398
																					0	-3
																					0	-3
																					-0.969652	-1.54877
																					0	-3
																					0	-3
																					-0.571475	0.104897
																					0	-3
																					0	-3
																					0	-3
																					0	-3
																					0.00375098	0.0214368
																					-0.291366	-1.11727
																					0	-3
																					1.3182	0.257412
																					0	-3
																					0	-3
																					0.68992	-0.561669
																					1.00164	0.0149095
																					0	-3
																					0.0168464	-1.07801
																					-0.0747219	0.209752
																					0.259573	-0.197693
																					0	-3
																					0	-3
																					0.423909	-0.622257
																					0	-3
																					0	-3
																					-0.138986	-0.120096
																					0	-3
																					0.485475	-0.791169
																					0	-3
																					0.406682	0.0347671
																					0	-3
																					0	-3
																					0.486698	0.0687857
																					-0.763611	-0.747656
																					0	-3
																					1.43396	-0.593238
																					-0.691735	-0.756764
																					0.286022	-0.44239
																					0.849592	1.29644e-05
																					0	-3
																					3.28208	-0.467328
																					5.47855	-0.319909
																					0	-3
																					0	-3
																					0	-3
																					0.383274	-1.55219
																					0	-3
																					0	-3
																					0	-3
																					0.706179	0.527162
																					-1.5531	-1.60908
																					0	-3
																					0	-3
																					0.483915	-0.134362
																					-3.11127	-1.37621
																					0	-3
																					0.795309	-0.459415
																					0	-3
																					-0.888535	-0.721452
																					-0.206686	-0.479592
																					1.06404	0.0850318
																					-0.356487	-0.221533
																					2.06324	-0.716261
																					0	-3
																					-0.423986	-0.131036
																					0	-3
																					1.13913	0.671476
																					-0.955537	-0.693316
																					2.7549	0.0490457
																					0.513793	-0.361841
																					0.965995	-0.810476
																					0	-3
																					0	-3
																					0	-3
																					0	-3
																					0	-3
																					0	-3
																					-1.37846	-0.693796
																					0	-3
																					0.396907	-0.548453
																					0	-3
																					1.56242	-1.00395
																					0	-3
																					0	-3
																					0	-3
																					0.397363	0.172058
																					0.951934	0.277735
																					0	-3
																					-0.416842	-1.08971
																					0	-3
																					-0.185492	-0.866772
																					0	-3
																					0.755337	-0.235354
																					0.292045	0.403861
																					-0.394121	-0.456957
																					2.71222	0.107719
																					-0.292917	-1.09032
																					1.01065	-0.0647506
																					-0.832957	-1.02889
																					-2.25102	-0.914063
																					3.64813	-0.422461
																					0	-3
																					-2.22797	-1.75317
																					-0.299324	-0.185044
																					0	-3

## Sheet: Figure5
5E
			y values						y values
WT GFP KK Tail	NTS2	Replicate 1	0.00913966			WT GFP KK Tail	NTS2	Replicate 1	0.00913966
		Replicate 2	0.0100827					Replicate 2	0.0100827
		Replicate 3	0.00856793					Replicate 3	0.00856793
		Replicate 4	0.0084459					Replicate 4	0.0084459
		Replicate 5	0.00911522					Replicate 5	0.00911522
	18S#1	Replicate 1	0.0411183				18S#1	Replicate 1	0.0411183
		Replicate 2	0.0438845					Replicate 2	0.0438845
		Replicate 3	0.0380566					Replicate 3	0.0380566
		Replicate 4	0.0428162					Replicate 4	0.0428162
		Replicate 5	0.04036					Replicate 5	0.04036
	25S#2	Replicate 1	0.0653446				25S#2	Replicate 1	0.0653446
		Replicate 2	0.0613224					Replicate 2	0.0613224
		Replicate 3	0.0489585					Replicate 3	0.0489585
		Replicate 4	0.0507711					Replicate 4	0.0507711
		Replicate 5	0.0517964					Replicate 5	0.0517964
∆∆∆∆ GFP Alone	NTS2	Replicate 1	0.00107331			∆∆∆∆ GFP Alone	NTS2	Replicate 1	0.00107331
		Replicate 2	0.00141983					Replicate 2	0.00141983
		Replicate 3	0.00101652					Replicate 3	0.00101652
		Replicate 4	0.00623238					Replicate 4	0.00623238
		Replicate 5	0.00636334					Replicate 5	0.00636334
		Replicate 6	0.0068675					Replicate 6	0.0068675
	18S#1	Replicate 1	0.00179724				18S#1	Replicate 1	0.00179724
		Replicate 2	0.0021775					Replicate 2	0.0021775
		Replicate 3	0.00174887					Replicate 3	0.00174887
		Replicate 4	0.0100546					Replicate 4	0.0100546
		Replicate 5	0.0101245					Replicate 5	0.0101245
		Replicate 6	0.00805444					Replicate 6	0.00805444
	25S#2	Replicate 1	0.00395611				25S#2	Replicate 1	0.00395611
		Replicate 2	0.00517656					Replicate 2	0.00517656
		Replicate 3	0.00390152					Replicate 3	0.00390152
		Replicate 4	0.0142194					Replicate 4	0.0142194
		Replicate 5	0.0164474					Replicate 5	0.0164474
		Replicate 6	0.0163338					Replicate 6	0.0163338
∆∆∆∆ GFP KK Tail	NTS2	Replicate 1	0.0136536			∆∆∆∆ GFP KK Tail	NTS2	Replicate 1	0.0136536
		Replicate 2	0.0162112					Replicate 2	0.0162112
		Replicate 3	0.015385					Replicate 3	0.015385
		Replicate 4	0.0357478					Replicate 4	0.0357478
		Replicate 5	0.0342916					Replicate 5	0.0342916
		Replicate 6	0.0278535					Replicate 6	0.0278535
	18S#1	Replicate 1	0.0360188				18S#1	Replicate 1	0.0360188
		Replicate 2	0.045491					Replicate 2	0.045491
		Replicate 3	0.0411435					Replicate 3	0.0411435
		Replicate 4	0.0534376					Replicate 4	0.0534376
		Replicate 5	0.0545605					Replicate 5	0.0545605
		Replicate 6	0.0419263					Replicate 6	0.0419263
	25S#2	Replicate 1	0.0423494				25S#2	Replicate 1	0.0423494
		Replicate 2	0.0524939					Replicate 2	0.0524939
		Replicate 3	0.0583008					Replicate 3	0.0583008
		Replicate 4	0.0771602					Replicate 4	0.0771602
		Replicate 5	0.0782373					Replicate 5	0.0782373
		Replicate 6	0.0700243					Replicate 6	0.0700243

## Sheet: Figure6
6C						6G
WT	nop56-DeltaKK	nop58-DeltaKK	double DeltaKK			WT	cbf5_delta	Triple_delta
3.69152	3.55315	3.65591	3.45652			1.56015	1.51154	1.74223
3.87379	3.4777	3.69082	3.49136			1.25489	1.4223	1.6822
3.70114	3.71003	3.64943	3.48444			1.56664	1.2938	1.54413
3.8677	3.58973	3.77699	3.50256			1.44445	1.31192	1.57541
3.91766	3.50772	3.74989	3.50907			1.24007	1.27737	1.49746
3.88643	3.49734	3.72989	3.51041			1.56114	1.40462	1.69481
3.90233	3.73512	3.77699	3.48841			1.5668	1.48684	1.53951
3.88638	3.85065	3.58444	3.53807			1.7217	1.40719	1.52193
3.73054	3.72444	3.61268	3.53364			1.62847	1.41241	1.57188
3.83721	3.64473	3.7707	3.49541			1.22826	1.18779	1.93055
3.90401	3.59988	3.65167	3.48671			1.6311	1.40856	1.70114
3.91334	3.52401	3.63073	3.48273			1.80484	1.59882	1.83112
3.89492	3.69636	3.66162	3.52179			1.30364	1.35283	1.63153
3.61225	3.62459	3.79043	3.5012			1.58576	1.31225	1.49386
3.93288	3.85089	3.66229	3.51786			1.79126	1.43595	1.50688
3.79831	3.6974	3.57875	3.5662			1.64705	1.39005	1.61795
3.94211	3.80175	3.68386	3.50365			1.69451	1.40507	1.58263
3.88564	3.83142	3.4216	3.49415			1.45812	1.55486	1.40023
3.98087	3.97644	3.60703	3.55023			1.81847	1.40804	1.40209
3.96778	3.82853	3.70935	3.5042			1.57506	1.39139	1.99828
3.91062	3.79664	3.78852	3.5753			1.58129	1.38836	1.60463
3.74981	3.76027	3.79962	3.5636			1.78856	1.37588	1.92395
3.92381	3.8253	3.5791	3.56832			1.77433	1.5254	1.48228
3.43775	3.91861	3.63327	3.52388			1.62164	1.41383	1.62295
3.91944	3.88321	3.70663	3.56182			1.50257	1.40125	1.72448
3.86958	3.8586	3.66913	3.554			1.6513	1.21472	1.46182
3.90434	3.7155	3.71054	3.48813			1.76315	1.67833	1.40596
3.87262	3.80175	3.5407	3.52166			1.42898	1.50112	1.85976
3.82963	3.90596	3.7788	3.54802			1.5555	1.45163	1.41977
4.01774	3.70731	3.78831	3.44685			1.22453	1.30738	1.73936
4.02649	3.95999	3.68368	3.49996			1.7314	1.39136	1.44333
4.03922	3.93394	3.77612	3.51148			1.71366	1.52059	1.79418
3.88241	3.85193	3.60401	3.6219			1.63758	1.311	1.44971
4.06472	3.94226	3.60541	3.54095			1.35222	1.35716	1.67616
3.86516	3.90266	3.70226	3.662			2.01046	1.36315	2.36474
4.02768	3.75012	3.59813	3.52297			1.62324	1.75343	1.58904
3.98448	3.81631	3.656	3.53694			1.55158	1.37045	1.51153
4.01957	3.82782	3.75328	3.58172			1.53723	1.31682	1.63711
3.83257	3.88902	3.67916	3.5325			1.72144	1.4439	1.47629
3.94571	3.82569	3.65667	3.50488			1.90245	1.52034	1.46175
3.74858	3.89209	3.5617	3.59561			1.93175	1.4045	1.40705
4.04387	3.94939	3.71659	3.51375			1.3912	1.46391	1.32074
3.50106	4.11498	3.65128	3.59251			1.82119	1.3928	1.57001
4.11571	3.70935	3.63236	3.52504			1.62114	1.35831	1.70895
3.96242	3.93232	3.72239	3.48444			1.71379	1.35063	2.14643
3.95197	3.84997	3.60981	3.52956			1.55889	1.67361	1.52001
3.97447	3.98597	3.70629	3.59704			1.41095	1.47359	1.44711
4.01632	3.93349	3.64797	3.65552			2.07544	1.43996	1.37095
3.80943	3.73215	3.70449	3.50556			1.45115	1.41114	1.51644
4.00471	3.71324	3.67532	3.56396			1.72735	1.44357	1.61191
3.94131	3.73648	3.72411	3.49707			1.66747	1.53495	1.62842
4.0423	3.73022	3.77495	3.48742			2.02164	1.49121	1.34783
4.03467	3.92054	3.69897	3.56808			1.63441	1.58803	1.5986
4.04587	3.97165	3.72296	3.56691			1.39556	1.30844	1.44212
4.00471	3.7775	3.67861	3.51388			1.59981	1.42393	1.56524
4.10099	3.90401	3.7273	3.5417			1.64463	1.38051	1.93604
4.1211	3.93807	3.8171	3.62201			1.47183	1.58118	1.53243
4.03165	4.0762	3.64904	3.52205			1.61992	1.51315	1.43323
3.89922	3.87829	3.71172	3.57287			1.7102	1.45473	1.87197
4.08361	4.0498	3.61257	3.53945			1.82398	1.32748	1.71484
4.09826	3.86213	3.55907	3.63377			1.71768	1.42125	1.29083
4.04524	3.93308	3.86958	3.67247			1.56842	1.43255	1.65623
4.08311	3.82373	3.83651	3.57715			1.72269	1.37924	1.32382
3.92998	3.93772	3.79886	3.53479			1.69948	1.51096	1.48015
4.07671	3.88224	3.61002	3.62335			1.96284	1.32089	1.26621
3.96548	3.98367	3.59318	3.59879			1.93231	1.45161	1.53353
3.95187	4.03129	3.8396	3.71172			1.60957	1.48212	1.71332
4.01766	3.99207	3.6081	3.61658			1.9622	1.33647	1.49699
4.10867	3.96365	3.76072	3.65369			1.56284	1.44994	1.59669
3.9955	3.86753	3.75793	3.57542			1.57427	1.48105	1.48744
4.13881	3.97617	3.71113	3.64729			1.34177	1.26818	1.35891
4.12798	3.8223	3.77692	3.57473			1.37315	1.40877	1.38358
4.03218	4.0454	3.84491	3.55352			1.94189	1.5396	1.46824
3.96242	3.64038	3.91545	3.613			1.54755	1.46939	1.42433
4.07755	4.00428	3.86273	3.60032			1.44223	1.43412	1.4166
4.08257	3.78226	3.84708	3.63468			1.72669	1.59359	1.4127
4.0114	3.7707	3.88638	3.60606			1.4643	1.76005	1.45441
4.03969	4.05296	3.75351	3.64826			1.97294	1.41956	1.51099
3.9589	3.9308	3.85751	3.59605			1.68717	1.47855	1.52593
4.17638	3.87777	3.65839	3.51441			1.49325	1.57381	1.41838
3.96942	3.80353	3.62982	3.62045			1.75467	1.45836	1.43842
4.08472	3.89332	3.72624	3.60314			1.75087	1.28491	1.62028
3.68824	3.87703	3.57841	3.79316			1.85333	1.45346	1.42578
3.96811	4.00852	3.75435	3.88902			1.59215	1.61265	1.33963
3.98918	3.7195	3.7471	3.64038			2.00975	1.65367	1.35443
4.00454	3.89154	3.72148	3.76522			1.69509	1.36766	1.33421
4.008	3.93389	3.76945	3.65963			1.78531	1.34251	1.54517
4.00268	3.87915	3.76373	3.70766			2.02313	1.54216	1.42628
4.08877	3.91724	3.75266	3.72591			1.58975	1.52004	1.27782
3.95622	3.84373	3.67182	3.55072			1.61619	1.4135	1.40093
4.1087	3.96161	3.77931	3.7641			1.40045	1.48559	1.34304
4.00745	4.00091	3.74044	3.6756			1.68847	1.51826	1.39424
4.15244	4.09517	3.67219	3.62159			1.45723	1.3533	1.41234
4.08728	3.81531	3.75755	3.68178			1.80206	1.59113	1.48195
4.10711	3.79393	3.71575	3.5924			1.66641	1.39949	1.44242
4.08955	3.90875	3.83404	3.65021			1.69486	1.3978	1.38443
4.03366	4.03209	3.6917	3.61194			1.71484	1.53099	1.50002
4.02131	4.0159	3.86231	3.61321			1.59395	1.52866	1.31224
4.13583	4.10578	3.75473	3.75343			1.51085	1.4831	1.36743
4.08189	3.92469	3.81816	3.70036			1.46578	1.59912	1.36052
4.0707	3.91041	3.67879	3.57101			1.47408	1.66171	1.34312
4.05652	3.74764	3.70569	3.61225			1.87072	1.71437	1.37747
3.6696	3.79428	3.66811	3.68024			1.38119	1.50281	1.34131
4.02057	4.06326	3.74648	3.61982			1.76375	1.61451	1.51001
4.11217	3.89862	3.80353	3.56277			1.94665	2.10417	1.49923
4.15984	4.06345	3.71307	3.63306			2.40559	1.44945	1.27799
4.13529	3.90298	3.8844	3.71908			1.76489	1.34578	1.23478
4.05427	3.9208	3.73592	3.69302			1.77837	1.34238	1.3488
4.04013	3.92226	3.77495	3.72965			1.8184	1.66625	1.37706
3.99594	3.80393	3.67062	3.6506			2.0513	1.55525	1.40842
4.08016	4.00385	3.74218	3.5534			1.65758	1.45856	1.399
4.05339	3.96019	3.86082	3.63327			1.66008	2.79053	1.20276
4.09058	3.9689	3.64982				1.77032	1.77262	1.46412
4.03926	3.96213	3.81987				1.65806	1.44264	1.36836
4.08221	4.00677	3.69144				1.82819	1.54593	1.31742
4.06157	3.99769	3.86243				1.34838	1.51004	1.20371
3.80113	3.97672	3.68789				1.57428	1.51616	1.48794
3.97736	3.88252	3.67697				1.82501	1.31292	1.3237
4.05679	4.08019	3.8327				1.57217	1.77959	1.41671
4.14051	3.88167	3.67852				1.38576	1.44848	1.30054
4.09712	3.86195	3.78405				1.39409	1.59866	1.25388
4.18929	3.92737	3.75853				1.82432	1.79503	1.62205
4.08824	4.16581	3.83027				1.73075	1.5037	1.27171
4.13561	4.11916	3.61331				1.57486	1.76591	1.35535
4.04458	3.9933	3.89713				1.79089	1.65906	1.41641
4.21259	4.02563	3.77945				1.99813	1.37646	1.41888
4.05526	4.02061	3.79				1.69005	1.54173	1.3863
4.02131	4.05423	3.80003				1.79576	1.7176	1.28137
4.11096	3.91971	3.80929				1.62578	1.47555	1.24221
4.0454	3.77974	3.75937				1.74809	1.78253	1.428
4.15482	4.15503	3.77627				1.66471	1.53232	1.42858
4.07074	3.92711	3.82282				1.417	1.64385	1.39932
4.0613	3.98232	3.82562				1.53266	1.66457	1.33775
4.22272	3.86759	3.83398				1.86181	1.54889	1.2716
4.16622	4.12186	4.00393				1.78938	1.35252	1.19236
3.94973	3.77902	3.92257				1.82172	1.56147	1.27094
4.18718	3.9345	3.86183				2.06844	1.51044	1.53986
3.98376	3.89343	3.70629				2.04786	1.5402	1.37223
3.94032	3.93646	3.92293				1.53619	1.54974	1.33511
4.07059	3.88542	3.78923				1.70065	1.85958	1.27983
4.18591	3.95386	3.7893				1.78859	1.67755	1.26284
4.04848	4.00954	3.77056				1.58455	1.75403	1.25692
4.11401	3.98561	3.87192				2.06339	2.06877	1.2344
4.12113	3.8589	3.87262				1.58403	1.40865	1.34462
4.139	3.93227	3.82588				1.82518	1.53482	1.24214
4.09068	3.82814	3.85956				1.43111	1.69656	1.24399
4.20205	4.07295	3.89115				1.78083	1.48048	1.11717
3.99559	3.89586	3.70655				1.85668	1.82983	1.4168
4.22976	3.85733	3.76745				1.69297	1.79647	1.19826
						1.67015	1.67246	1.27142
						1.57783	1.92044	1.42864
						1.91515	1.69352	1.30651
						1.9854	1.652	1.41562
						1.54587	1.75678	1.56737
						1.56724	1.9015	1.20613
						1.7113	1.40195	1.35251
						1.95808	1.8045	1.4527
						2.02066	1.73874	1.22722
						1.61474	1.7147	1.4332
						1.52645	1.63197	1.37054
						2.00214	1.99205	1.3252
						1.84273	1.41844
						2.00365	1.69529
						2.25843	1.58523
						1.45039	1.70514
						1.5883	1.6319
						1.69126	1.63829
						1.5116	1.65468
						1.84078	1.40547
						1.74579	1.5126
						1.83514	1.53422
						1.49753	1.54283
						1.64568	1.33034
						2.01556	1.66323
						2.05728	1.62863
						1.85467	1.80997
						1.82035	1.64782
						1.50982	1.68749
						1.65637	1.59096
						2.10111	1.60378
						1.70668	1.68974
						1.59764	1.66045
						1.48679	1.66591
						1.9132	1.39598
						2.2177	1.47098
						2.10831	2.07151
						1.88536	1.59875
						1.81477	1.53878
						1.59454	1.88709
						1.63372	1.61562
						1.75094	1.89207
						1.63849	1.78251
						1.5751	1.5824
						2.11116	2.27954
						2.21749	1.61318
						1.95532	1.77044
						1.93116	1.60572
						2.20412	1.80662
						1.6842	1.79259
						1.73703	1.52768
						2.11648	1.56014
						1.43267	1.61126
						1.718	1.75213
						1.87246	1.7722
						1.91932	2.01479
						1.71	1.64089
						1.66258	1.66151
						1.85417	1.53941
						1.54765	2.13402
						1.61469	1.73626
						1.63764	1.67196
						1.65919	1.96512
						1.68401	2.00824
						1.66414	1.50769
						1.57205	2.06219
						1.9603	1.73822
						1.75359	1.83075
						1.5967	1.87505
						1.60217	1.64939
						1.56056	1.68122
						1.51731	1.84055
						1.90355	1.74532
						1.54799	1.84334
						2.17647	1.9074
						1.44922	1.79208
						1.54907	1.8252
						1.54242	1.87221
						2.47931	1.84429
						1.81142	1.80958
						2.02712	1.64865
						1.56223	1.98438
						1.83194	2.14463
						1.82235	2.42938
						1.94029	1.93526
						2.20887	1.60729
						1.75596	2.04342
						1.725	1.9886
						1.48293	1.67233
						1.57568	2.04411
						1.67108	2.04534
						1.55036	1.89734
						2.02769	1.68865
						2.63365	2.21007
						1.83637	2.62669
						1.80674	2.13572
						2.23967	1.94837
						1.63176	1.76544
						2.26759	1.77498
						2.20745	2.36353
						1.97662
						2.02935
						1.6862
						1.9621
						1.39484
						1.6706
						1.53473
						1.61017
						2.00084
						1.33733
						1.69169
						2.40441
						1.68515
						1.59022
						2.29304
						1.45045
						1.7891
						2.21282
						2.28577
						2.73155
						2.05213
						1.55698
						1.51359
						1.92077
						1.9514
						1.77723
						2.23875
						1.54642
						2.24539
						2.06475
						2.0264
						2.27896
						1.28132
						1.44644
						2.21511
						2.39969
						1.71899
						1.61238
						1.61501
						1.78431
						1.89926
						1.82127
						1.80518
						1.59001
						2.13581
						1.79625
						1.79811
						1.68783
						1.69717
						1.75249
						2.05604
						1.73397
						2.22622
						1.85209
						1.77112
						1.64036
						2.25462
						2.56593
						1.84486
						2.14087
						3.01474
						2.13253
						1.8076
						2.01075
						2.55186
						2.29776
						2.61611
						1.70999
						2.38535
						1.89906
						1.62543
						1.91082
						1.69966
						1.88703
						1.98724
						2.40016
						2.54762
						1.79464
						1.74351
						2.22422
						2.14074
						3.00625
						2.32392
						2.40197
						1.9834
						1.65099
						1.82381
						2.90358
						2.49884
						2.49489
						1.84874
						2.58486
						2.40485
						2.49306
						1.77378
						1.99286
						1.57022
						2.14916
						2.77031
						2.10034
						3.01256
						1.97436
						1.97013
						1.93028
						1.81416
						2.10377
						1.86665
						1.85355
						2.02257
						2.63018
						1.84429
						2.09701
						2.03167
						2.24788
						1.70031
						2.19453
						2.52198
						2.07233
						1.69536
						2.31958
						2.47648
						2.16204
						2.38775
						2.20835

## Sheet: Figure7
7A												7F
Nop1-mCherry	WT	Nop56/58ΔΔk	cbf5Δk	ΔΔΔk		Gar1-GFP	WT	Nop56/58ΔΔk	cbf5Δk	ΔΔΔk				Rep1	Rep1	Rep1	Rep1	Rep1	Rep1	Rep1	Rep1	Rep1	Rep1	Rep1	Rep1	Rep1	Rep1	Rep1	Rep1	Rep1	Rep1	Rep1	Rep1	Rep1	Rep1	Rep1	Rep1	Rep1	Rep1	Rep1	Rep1	Rep1	Rep1	Rep1	Rep1	Rep1	Rep1	Rep1	Rep1
	3.64473	3.32613	3.49665	3.31323			3.74343	3.51481	3.0835	3.24625			Cells number	1	2	3	4	5	6	7	8	9	10	11	12	13	14	15	16	17	18	19	20	21	22	23	24	25	26	27	28	29	30	31	32	33	34	35	36
	3.65504	3.32756	3.58286	3.32325			3.87245	3.71567	3.08207	3.23325		Nop1 condensate	rrn3-ts	OK	OK	OK	OK	OK	OK	OK	OK	OK	OK	OK	OK	OK	OK	OK	OK	OK	OK	OK	OK	OK	OK	OK	OK	OK	OK	OK	OK	OK	OK	OK	OK	OK	OK	OK	OK
	3.64296	3.31471	3.55267	3.30664			3.91508	3.51215	3.07115	3.37639		Nop1 condensate	rrn3-ts ΔΔΔk	-	-	-	-	-	-	-	-	-	-	-	-	-	-	-	-	-	-	-	-	-	-	-	-	-	-	-	-	-	-	-	-	-	-	-	-
	3.62931	3.33626	3.54108	3.32056			3.91651	3.72329	3.09517	3.2335
	3.6682	3.31154	3.554	3.31387			3.87587	3.92783	3.07518	3.34616
	3.65543	3.31806	3.54108	3.33143			3.81723	3.82315	3.09167	3.56205
	3.70424	3.33465	3.58625	3.31048			3.79218	3.93972	3.11494	3.24699
	3.65849	3.34674	3.62644	3.30878			3.98091	3.94364	3.1758	3.2465
	3.7026	3.33021	3.69932	3.32531			3.90596	3.83461	3.08814	3.27485
	3.71046	3.32469	3.57031	3.32305			3.97612	4.08536	3.15503	3.24204
	3.70165	3.3438	3.71172	3.31827			3.95444	4.16726	3.23223	3.42635
	3.71717	3.32181	3.72428	3.32858			3.96876	3.9976	3.10992	3.28307
	3.73328	3.36003	3.61034	3.32346			3.94851	4.17135	3.14922	3.32593
	3.71458	3.33905	3.7428	3.31952			4.00685	3.99913	3.22968	3.34124
	3.69478	3.36754	3.62449	3.31869			4.08016	4.233	3.24993	3.3969
	3.72989	3.4096	3.7383	3.31785			4.11846	3.50488	3.26245	3.4685
	3.71825	3.36135	3.7696	3.31091			3.95746	3.90407	3.27091	3.30341
	3.75389	3.42226	3.7608	3.31091			4.05591	4.00979	3.37858	3.38721
	3.72632	3.38775	3.71908	3.31281			4.12749	4.11153	3.28668	3.3694
	3.7732	3.37585	3.79532	3.30942			4.12346	4.04277	3.33122	3.4178
	3.82302	3.37493	3.549	3.33486			4.031	4.01932	3.28171	3.61763
	3.7558	3.37346	3.80699	3.34655			4.18038	4.24561	3.35276	3.38507
	3.84954	3.427	3.67523	3.32015			4.14507	4.2464	3.32408	3.41296
	3.79975	3.39829	3.82295	3.32118			4.05427	4.1533	3.36996	3.38952
	3.8055	3.38346	3.77327	3.32428			4.1123	4.06002	3.33405	3.46255
	3.84429	3.41863	3.6733	3.31618			4.15223	4.18727	3.41447	3.40535
	3.76893	3.41464	3.89851	3.31366			4.01641	4.16307	3.34772	3.3955
	3.87268	3.36154	3.71892	3.3075			4.15467	4.39139	3.50338	3.38614
	3.75166	3.38934	3.76425	3.31281			4.22144	4.03985	3.49262	3.37383
	3.7611	3.3897	3.54777	3.31069			4.11035	4.23772	3.26694	3.29447
	3.92824	3.38828	3.8888	3.33586			4.11035	4.32956	3.36791	3.42243
	3.87192	3.41963	3.92407	3.31848			4.10616	3.61289	3.33726	3.34301
	3.91519	3.3948	3.78369	3.32098			4.04391	3.63063	3.33062	3.42521
	3.86058	3.39428	3.84086	3.31702			4.05751	3.64404	3.44824	3.39602
	3.95071	3.39811	3.92634	3.31785			4.10445	3.74663	3.44295	3.40157
	3.87413	3.41731	3.82413	3.31323			4.07265	3.94851	3.42374	3.3653
	3.82138	3.47305	3.97855	3.31827			4.08271	3.89276	3.49707	3.31239
	4.00531	3.44654	3.73392	3.31471			4.1184	3.64992	3.52905	3.39811
	3.93374	3.40841	4.02816	3.31048			4.02747	3.762	3.45025	3.4813
	3.86522	3.47828	3.86433	3.31973			4.17199	3.75572	3.46374	3.34005
	3.93217	3.46135	3.94473	3.32015			4.24854	4.03048	3.58115	3.37236
	3.92727	3.49402	3.92002	3.31973			4.19401	3.71366	3.57136	3.36754
	3.91312	3.53007	3.89226	3.32756			4.00199	3.89098	3.54617	3.39655
	3.8947	3.44404	3.96114	3.32572			4.21953	4.00074	3.3962	3.33325
	3.94101	3.47813	3.70603	3.31597			4.20003	3.87262	3.41514	3.44264
	3.96303	3.48029	3.95294	3.31911			4.31281	4.23543	3.56902	3.36418
	4.00505	3.48643	3.90031	3.31091			4.21966	3.91897	3.64316	3.33385
	4.2913	3.56062	3.85721	3.32736			4.21227	3.91334	3.47129	3.45637
	3.99891	3.56241	3.93676	3.31681			4.18766	4.27586	3.40466	3.42504
	3.93762	3.51601	3.93977	3.32408			4.22794	3.97483	3.62346	3.35257
	3.98014	3.48344	3.88863	3.3294			4.11594	4.16658	3.57438	3.4612
	4.10884	3.49803	3.9993	3.32715			4.13814	3.87622	3.5358	3.4143
	4.06307	3.46479	3.96402	3.31302			3.9608	3.99216	3.56608	3.43838
	4.10247	3.4908	3.95578	3.32449			4.2251	4.16572	3.55352	3.54568
	4.01783	3.49318	3.88694	3.31952			4.20134	4.10456	3.42357	3.42292
	3.97763	3.43965	4.06536	3.32035			4.18851	4.20992	3.55157	3.47712
	4.0381	3.479	4.06974	3.32346			4.29383	4.11909	3.5563	3.44762
	3.93967	3.64542	3.99136	3.32531			4.19072	4.01812	3.57299	3.51825
	4.03563	3.53097	3.77597	3.31785			4.28785	4.03894	3.55751	3.46731
	3.72868	3.5506	4.03181	3.33885			4.24512	3.81385	3.50974	3.37731
	4.09583	3.50474	4.0308	3.33526			4.32383	4.02251	3.5358	3.58092
	3.77909	3.51468	4.14186	3.33546			4.2749	4.25518	3.66172	3.37199
	4.07679	3.6217	3.92252	3.33726			4.21479	4.32255	3.68762	3.46967
	4.10633	3.57875	3.99883	3.31765			4.12457	4.00095	3.613	3.57484
	4.01381		3.97345	3.32777			4.25857	3.95313	3.51415	3.46835
	4.0782		4.10758	3.33365			4.27298	4.28668	3.63134	3.3653
	4.0835		3.98308	3.32838			4.12516	4.38346	3.63528	3.4685
	4.0333		3.96713	3.32879			4.11664	4.10646	3.70027	3.50799
	4.03739		4.02024	3.34005			4.29077		3.66867	3.48487
	4.14563		4.02436	3.33385			4.3591		3.62859	3.50799
	4.06198		3.98005	3.33021			4.19879		3.52205	3.56691
	4.11544		4.08874	3.344			4.38146		3.69152	3.44514
	3.91471		3.91698	3.35199			4.49089		3.75891	3.60325
	4.1295		4.03739	3.33041			4.2847		3.65877	3.42943
	3.93303		3.98923	3.33163			4.31645		3.60778	3.6026
	4.08475		4.00971	3.34084			4.38487		3.63397	3.52582
	3.89636		3.95007	3.33925			4.30294		3.59868	3.43249
	4.15171		3.98046	3.33726			4.40298		3.63337	3.60756
	3.97373		4.04222	3.33345			4.25103		3.54469	3.43616
	4.04056		4.24005	3.36549			4.22598		3.68015	3.40637
	4.05584		4.00638	3.35353			4.06157		3.62613	3.80106
	4.19382		4.08892	3.39023			4.35767		3.61836	3.56832
	3.95163		4.26776	3.37438			4.21817		3.7001	3.53757
	4.27107		4.11086	3.34439			4.42266		3.73392	3.52035
	4.19537		3.86094	3.34223			4.38645		3.84893	3.56301
	4.19723		4.17624	3.34262			4.45355		3.79007	3.56431
	3.90504		4.35488	3.36361			4.42815		3.66773	3.50447
	4.04957		4.16113	3.35044			4.19379		3.48173	3.47494
	3.98807		4.01891	3.35889			4.36101		3.75959	3.53857
	4.07635		3.97039	3.33526					3.7307	3.66162
	4.11826		4.14004	3.34811					3.74343	3.56679
	4.0054		4.02069	3.35717					3.69487	3.42781
	3.96614		4.01502	3.34733					3.6464	3.51825
	4.2461		4.08586	3.35813					3.82236	3.60863
	4.18868		4.08454	3.36267					3.84954	3.6682
	4.23419		4.22102	3.3604					3.84874	3.58636
	4.04595		3.92205	3.36624					4.02082	3.60043
	3.94067		4.06599	3.36436					3.67284	3.59945
	3.89326		4.17333	3.51733					3.62613	3.62107
	4.1494		3.99883	3.34753					3.83085	3.5397
	4.29566		4.1905	3.34928						3.4922
	3.83232		4.20306	3.36661						3.63879
	4.21601		4.04517	3.35679						3.5738
	4.19061		4.16578	3.43233						3.59737
	4.16441		4.26036	3.35392						3.50759
	4.2391		4.27363	3.36324						3.5557
	3.89856		4.19562	3.3707						3.48869
	4.24462		4.39818	3.37493						3.6192
	4.13529		4.30027	3.36605						3.55835
	4.02829		4.13906	3.36847						3.5001
	4.19061		4.33457	3.35545						3.72681
	4.13678		4.12369	3.3865						3.50813
	4.3962		4.20014	3.37475						3.5382
	4.44511		4.36935	3.40071						3.60574
	3.99392		4.36237	3.35372						3.6507
	4.02555		4.13963	3.35526						3.55895
	3.85437		4.24949	3.3948						3.55666
	3.89226		3.63215	3.42111						3.62076
	4.23165		4.18622	3.39393						3.64797
	4.14383		4.18682	3.3707						3.44436
	4.24097		4.30477	3.38668						3.59791
	4.36127		4.26846	3.39129						3.73878
	4.32952		4.08153	3.43409						3.5432
	4.29248		4.06896	3.43648						3.50691
	4.39959		4.25404	3.43981						3.73926
	4.13399		4.2334	3.40535						3.6994
	4.4779		4.1805	3.43569						3.67797
	4.17817		4.28616	3.40054						3.71408
	4.32004		3.78937	3.45924						3.73648
	4.27974		4.26581	3.41581						3.51943
	4.36951		4.49406	3.4183						3.76425
	4.08415		4.1959	3.37548						3.73664
	4.43375		4.33389	3.38417						3.57473
	4.30309		3.86392	3.37218						3.77166
	4.43602		4.48045	3.40518						3.73014
			4.05454	3.43838						3.8604
			4.22092	3.4283						3.73807
			4.32152	3.39794						3.84652
			3.95511	3.40926						3.4633
			4.31173	3.4283						3.67274
			3.86457	3.41212						3.76871
			4.47829	3.47553						3.81954
				3.4368						3.69749
				3.38846						3.77568
				3.43521
				3.45423
				3.35946
				3.46285
				3.55011
				3.65533
				3.4553
				3.4633
				3.42635
				3.45545
				3.44685
				3.51081
				3.50934
				3.43185
				3.4682
				3.42846
				3.40466
				3.51228
				3.44638
				3.405
				3.4894
				3.51322
				3.4707
				3.60509
				3.40106
				3.47582
				3.55047
				3.54382
				3.5876
				3.4609
				3.43136
				3.48444
				3.48287
				3.5001
				3.48601
				3.43696
				3.45086
				3.58501
				3.60799
				3.41847
				3.4961
				3.45606
				3.50406
				3.48029
				3.4823
				3.5407
				3.43965
				3.48813
				3.56644
				3.59395
				3.44855
				3.60906
				3.56891
				3.47056
				3.59295
				3.74896
				3.51865
				3.5284
				3.47828
				3.49996
				3.65108
				3.54195
				3.55847
				3.54058
				3.63669
				3.48373
				3.68233
[truncated: 73 more columns]

## Sheet: FigureS2
S2B									S2D
		30°C	Replicat 1	Replicat 2	Replicat 3	Moyenne	ecart type			1	WT, 35S	42459.1	26533.3					Mean	STD
		Wt	84	83	74	80.3333	5.50757			2	WT, BGRD	15925.8					WT	2.39858	0.760814
		Rpa34ΔK	85	85	75	81.6667	5.7735			3	WT,27SA2	101945	86018.8	3.24192			34 Δ	2.29248	0.281386
		Nop56ΔK	85	83	76	81.3333	4.72582			4	34 Δ, 35S	43670.9	23563.1				56 Δ	3.74358	1.81795
		Nop58ΔK	87	83	76	82	5.56776			5	34 Δ, BGRD	20107.8					58 Δ	3.60786	1.09736
		Cbf5ΔK	84	83	77	81.3333	3.78594			6	34 Δ, 27SA2	112507	92398.7	3.92134			Cbf5 Δ	2.30213	0.86654
		Tma23ΔK	88	85	79	84	4.58258			7	56 Δ, 35S	31526.9	16427.7				56/58 ΔΔ	3.25425	1.30715
		PXR1ΔK	77	79	73	76.3333	3.05505			8	56 Δ, BGRD	15099.2					Pxr1/Tma23 ΔΔ	2.39603	0.583123
		Nop56/58ΔΔKK	94	97	85	92	6.245			9	56 Δ, 27SA2	114718	99618.6	6.06405			3Δ	1.29116	0.199319
		Tma23/PXR1ΔΔKK	83	82	77	80.6667	3.21455			10	58 Δ, 35S	26847.7	16588.6				6Δ	0.500137	0.0657106
		3ΔΔΔk	105	106	97	103.333	5.50757			11	58 Δ, BGRD	10259.1
		4ΔΔΔΔk	107	108	99	104.667	4.93288			12	58 Δ, 27SA2	105487	95227.7	5.74054
		6ΔΔΔΔΔΔK	147	126	120	131	14.1774			13	Cbf5 Δ, 35S	33214	23917.7
										14	Cbf5 Δ, BGRD	9296.25
		37°C	Replicat 1	Replicat 2	Replicat 3	Moyenne	ecart type			15	Cbf5 Δ, 27SA2	81188.1	71891.8	3.0058
		Wt	94	94	88	92	3.4641			16	56/58 ΔΔ, 35S	33833.8	25377.6
		Rpa34ΔK	101	96	90	95.6667	5.50757			17	56/58 ΔΔ,BGRD	8456.16
		Nop56ΔK	101	98	94	97.6667	3.51188			18	56/58 ΔΔ, 27SA2	104696	96239.6	3.7923
		Nop58ΔK	117	112	110	113	3.60555			19	Pxr1/Tma23 ΔΔ , 35S	66735.8	59806.5
		Cbf5ΔK	103	97	91	97	6			20	Pxr1/Tma23 ΔΔ , BGRD	6929.28
		Tma23ΔK	126	121	106	117.667	10.4083			21	Pxr1/Tma23 ΔΔ , 27SA2	116092	109162	1.82526
		PXR1ΔK	99	99	99	99	0			22	3Δ, 35S	66669.1	61500.6
		Nop56/58ΔΔKK	186	141	174	167	23.3024			23	3Δ, BGRD	5168.48
		Tma23/PXR1ΔΔKK	118	115	112	115	3			24	3Δ, 27SA2	84929.3	79760.9	1.29691
		3ΔΔΔk	195	188	180	187.667	7.50555			25	6Δ, 35S	119371	112818
		4ΔΔΔΔk	188	179	172	179.667	8.02081			26	6Δ, BGRD	6553.46
		6ΔΔΔΔΔΔK	221	210	201	210.667	10.0167			27	6Δ, 27SA2	61746.1	55192.6	0.489218
										28	WT, 35S	48141.8	44771.6
										29	WT, BGRD	3370.18
										30	WT,27SA2	95429.1	92058.9	2.05619
										31	34 Δ, 35S	41242.1	36937.5
										32	34 Δ, BGRD	4304.58
										33	34 Δ, 27SA2	94253.6	89949	2.43516
										34	56 Δ, 35S	44283.1	36436.9
										35	56 Δ, BGRD	7846.22
										36	56 Δ, 27SA2	96260.1	88413.8	2.42649
										37	58 Δ, 35S	46239.7	37258.6
										38	58 Δ, BGRD	8981.06
										39	58 Δ, 27SA2	107935	98954	2.65587
										40	Cbf5 Δ, 35S	53766.6	45600.1
										41	Cbf5 Δ, BGRD	8166.49
										42	Cbf5 Δ, 27SA2	104818	96651	2.11954
										43	56/58 ΔΔ, 35S	45692.5	40106.9
										44	56/58 ΔΔ,BGRD	5585.64
										45	56/58 ΔΔ, 27SA2	101008	95422.8	2.37921
										46	Pxr1/Tma23 ΔΔ , 35S	48936.6	43562.3
										47	Pxr1/Tma23 ΔΔ , BGRD	5374.31
										48	Pxr1/Tma23 ΔΔ , 27SA2	103715	98340.3	2.25746
										49	3Δ, 35S	63906.5	58876.4
										50	3Δ, BGRD	5030.08
										51	3Δ, 27SA2	75385.6	70355.6	1.19497
										52	6Δ, 35S	136055	130052
										53	6Δ, BGRD	6002.84
										54	6Δ, 27SA2	73123.3	67120.5	0.516104
										1	WT, 35S	58261.5	55222.6
										2	WT, BGRD	3038.96
										3	WT,27SA2	102472	99433.2	1.80059
										4	34 Δ, 35S	60443.7	56658.5
										5	34 Δ, BGRD	3785.13
										6	34 Δ, 27SA2	116380	112595	1.98725
										7	56 Δ, 35S	32775.5	29622.4
										8	56 Δ, BGRD	3153.1
										9	56 Δ, 27SA2	93274.8	90121.7	3.04235
										10	58 Δ, 35S	54489.3	50039.7
										11	58 Δ, BGRD	4449.56
										12	58 Δ, 27SA2	100449	95999.8	1.91847
										13	Cbf5 Δ, 35S	40667.3	36440.3
										14	Cbf5 Δ, BGRD	4227.02
										15	Cbf5 Δ, 27SA2	102907	98679.5	2.70798
										16	56/58 ΔΔ, 35S	36396.6	32666.5
										17	56/58 ΔΔ,BGRD	3730.11
										18	56/58 ΔΔ, 27SA2	93719.3	89989.2	2.75478
										19	Pxr1/Tma23 ΔΔ , 35S	34226.6	31107
										20	Pxr1/Tma23 ΔΔ , BGRD	3119.61
										21	Pxr1/Tma23 ΔΔ , 27SA2	89888.3	86768.7	2.78936
										22	3Δ, 35S	77846.4	73493.2
										23	3Δ, BGRD	4353.24
										24	3Δ, 27SA2	87068.3	82715	1.12548
										25	6Δ, 35S	200870	193097
										26	6Δ, BGRD	7773.5
										27	6Δ, 27SA2	81438.2	73664.7	0.381491
										28	WT, 35S	36601.1	34513.5
										29	WT, BGRD	2087.59
										30	WT,27SA2	126517	124430	3.60524
										31	34 Δ, 35S	48944	47245
										32	34 Δ, BGRD	1699.02
										33	34 Δ, 27SA2	117521	115822	2.45151
										34	56 Δ, 35S	14035.1	12526.8
										35	56 Δ, BGRD	1508.31
										36	56 Δ, 27SA2	88960.1	87451.8	6.98117
										37	58 Δ, 35S	28025.8	26525.9
										38	58 Δ, BGRD	1499.88
										39	58 Δ, 27SA2	110135	108635	4.09543
										40	Cbf5 Δ, 35S	44109	42412.5
										41	Cbf5 Δ, BGRD	1696.55
										42	Cbf5 Δ, 27SA2	96777.2	95080.7	2.24181
										43	56/58 ΔΔ, 35S	18654.6	17244.9
										44	56/58 ΔΔ,BGRD	1409.67
										45	56/58 ΔΔ, 27SA2	95227.9	93818.2	5.44034
										46	Pxr1/Tma23 ΔΔ , 35S	28918.2	26851.3
										47	Pxr1/Tma23 ΔΔ , BGRD	2066.91
										48	Pxr1/Tma23 ΔΔ , 27SA2	88027.4	85960.5	3.20136
										49	3Δ, 35S	55693.5	52976.8
										50	3Δ, BGRD	2716.69
										51	3Δ, 27SA2	86792.8	84076.1	1.58704
										52	6Δ, 35S	143071	138953
										53	6Δ, BGRD	4117.85
										54	6Δ, 27SA2	75240.4	71122.5	0.511847

## Sheet: FigureS3
S3C					S3D							S3E
mCherry_Gno1	mCherry_Gno1DK	GFP_Gno1	GFP_Gno1DK												x values	y values
2.84642	2.73167	3.28753	3.20354									WT	NTS2	Replicate 1	0.75	8.32405e-06
2.71112	2.73461	3.0889	3.13541											Replicate 2	0.85	1.04908e-05
2.96496	2.72175	3.39094	3.26031											Replicate 3	0.95	1.09612e-05
2.66808	2.76744	3.33271	3.24602											Replicate 4	1.05	1.93346e-05
2.64309	2.76622	3.37963	3.21458											Replicate 5	1.15	4.92638e-05
2.66304	2.6824	3.32613	3.22143											Replicate 6	1.25	1.54717e-05
2.6993	2.70733	3.38777	3.20402										18S#1	Replicate 1	1.75	9.22512e-06
2.64349	2.77167	3.24975	3.20726											Replicate 2	1.85	1.19194e-05
2.6327	2.7089	3.25696	3.20407											Replicate 3	1.95	1.07313e-05
2.64458	2.67727	3.37004	3.14891											Replicate 4	2.05	1.59692e-05
2.49272	2.72229	3.15213	3.19257											Replicate 5	2.15	4.32268e-05
2.66786	2.67723	3.33993	3.21585											Replicate 6	2.25	1.52056e-05
2.61007	2.83725	3.44052	2.90453										25S#2	Replicate 1	2.75	1.6949e-05
2.60013	2.88798	3.40715	3.30144											Replicate 2	2.85	1.83584e-05
2.47336	2.83021	3.27131	3.21631											Replicate 3	2.95	1.85827e-05
2.71568	2.63552	3.30184	3.34426											Replicate 4	3.05	3.16559e-05
2.81419	2.77546	3.3272	3.25049											Replicate 5	3.15	6.2831e-05
2.68391	2.70584	3.44636	3.19036											Replicate 6	3.25	2.5775e-05
2.62342	2.73012	3.3269	3.21148									Pxr1:HA WT	NTS2	Replicate 1	3.75	0.00025078
2.5902	2.64476	3.40637	3.17464											Replicate 2	3.85	0.000260941
2.68482	2.63005	3.38482	3.30214											Replicate 3	3.95	0.000239164
2.6573	2.75475	3.41711	3.27435											Replicate 4	4.05	0.000295
2.88258	2.70129	3.32687	3.23804											Replicate 5	4.15	0.000315149
3.00572	2.66012	3.35835	3.20853											Replicate 6	4.25	0.000257038
2.6522	2.67042	3.3339	3.32054										18S#1	Replicate 1	4.75	0.000803585
2.61206	2.74519	3.13652	3.37415											Replicate 2	4.85	0.00119767
2.70402	2.71935	3.25322	3.3037											Replicate 3	4.95	0.000941867
2.88195	2.63125	3.41069	3.24334											Replicate 4	5.05	0.00123523
2.88498	2.65542	3.35739	3.23822											Replicate 5	5.15	0.0012395
2.78782	2.72337	3.31765	3.23538											Replicate 6	5.25	0.000981847
2.89439	2.64548	3.30857	3.25172										25S#2	Replicate 1	5.75	0.00330874
2.64296	2.70415	3.38116	3.30407											Replicate 2	5.85	0.00351877
2.74779	2.75396	3.36404	3.23294											Replicate 3	5.95	0.00303031
2.7189	2.60697	3.36558	3.30067											Replicate 4	6.05	0.00411965
2.9145	2.53178	3.43361	3.26687											Replicate 5	6.15	0.00425758
2.82564	2.60319	3.26049	3.19792											Replicate 6	6.25	0.00348329
2.71797	2.76987	3.37328	3.15769									Pxr1:HA ∆K	NTS2	Replicate 1	6.75	0.000128003
2.66516	2.80971	3.42259	3.19656											Replicate 2	6.85	0.000123212
2.59128	2.85048	3.37023	3.18167											Replicate 3	6.95	0.000137057
2.65944	2.72679	3.26822	2.99673											Replicate 4	7.05	0.000201139
2.61343	2.62613	3.33001	3.20032											Replicate 5	7.15	0.000193191
2.59117	2.60687	3.34373	3.30685											Replicate 6	7.25	0.000196058
2.71266	3.03895	3.40119	2.88345										18S#1	Replicate 1	7.75	0.000273998
2.68167	2.83132	3.42705	3.12192											Replicate 2	7.85	0.000275871
2.82567	2.79117	3.27905	3.27889											Replicate 3	7.95	0.000267156
2.64053	2.63593	2.88776	3.25131											Replicate 4	8.05	0.000384344
2.67595	2.71504	3.36761	3.2672											Replicate 5	8.15	0.000378444
2.54132	2.84373	3.28837	3.18881											Replicate 6	8.25	0.000419912
2.56856	2.83714	3.28088	3.14191										25S#2	Replicate 1	8.75	0.000755226
2.82905	2.833	3.26578	3.18417											Replicate 2	8.85	0.00076024
2.67952	2.78727	3.42994	3.15379											Replicate 3	8.95	0.000688486
	2.69096		3.23566											Replicate 4	9.05	0.00100295
	2.77812		3.22272											Replicate 5	9.15	0.00105592
	2.96249		3.2393											Replicate 6	9.25	0.00107851
	2.91858		3.12101
	2.75652		3.15503
	2.62879		3.21947
	2.96124		3.19246
	2.9982		2.83463
	2.6602		3.20871
			3.20938

## Sheet: FigureS4
S4B											S4C
											WT_rep1	WT_rep2	WT_rep3	rpa34Δk_rep1	rpa34Δk_rep2	rpa34Δk_rep3	WT Gal	rdn1Δ. pGal::rDNA. rpa135Δ	WT_rep1	WT_rep2	WT_rep3	rpa34Δkk_rep1	rpa34Δkk_rep2	WT Gal	rdn1ΔGal::rDNA. rpa135Δ
				GFP/Pgk1	KKE-GFP/Pgk1						0.940479	0.952246	0.946859	0.953168	0.983163	0.959348	0.933315	0.942341	0.920568	0.89243	0.911004	0.92487	0.866401	0.948214	0.701829
				2.70343	1.23431						0.811548	0.771583	0.807501	0.78055	0.793019	0.772217	0.85891	0.666727	0.944664	0.958201	0.969119	0.963764	0.962005	0.971155	0.949261
				3.47829	1.42217						0.885677	0.882469	0.919446	0.903368	0.919169	0.926767	0.86679	0.7414	0.714538	0.727556	0.760094	0.753241	0.757083	0.869387	0.903524
				1.39835	0.75381						0.863201	0.841194	0.834391	0.88828	0.846906	0.873287	0.686358	0.522326	0.876377	0.830673	0.849573	0.857808	0.861257	0.908075	0.884879
				1.62778	0.754205						0.676558	0.723891	0.741622	0.694658	0.736761	0.706446	0.662888	0.261261	0.973645	0.979901	0.974577	0.983832	0.967585	0.983628	0.971024
											0.968567	0.96891	0.97955	0.97055	0.966539	0.973699	0.976719	0.941013	0.863968	0.903446	0.87822	0.898332	0.898029	0.920934	0.949862
											0.957613	0.942245	0.956146	0.958181	0.966598	0.966422	0.942749	0.914895	0.930949	0.943181	0.948255	0.949193	0.916037	0.902878	0.887748
											0.916454	0.938078	0.899874	0.931076	0.8963	0.940254	0.883313	0.865089	0.829874	0.847271	0.807801	0.819368	0.836835	0.923482	0.937566
											0.973562	0.977508	0.963841	0.96367	0.971333	0.973388	0.930869	0.926123	0.964109	0.975753	0.977489	0.975709	0.970467	0.980631	0.971738
											0.959639	0.963874	0.955629	0.952587	0.960295	0.955915	0.94828	0.97647	0.849242	0.869781	0.867247	0.849005	0.908417	0.958732	0.927823
											0.957792	0.950522	0.953119	0.954751	0.953452	0.95708	0.920816	0.890295	0.895352	0.902745	0.912657	0.918802	0.878734	0.945533	0.912905
											0.967929	0.959423	0.967591	0.961835	0.963724	0.971879	0.961718	0.933019	0.894223	0.904353	0.902858	0.909532	0.869343	0.810274	0.873089
											0.930023	0.900692	0.942867	0.912358	0.91068	0.908816	0.892013	0.68855	0.970469	0.969973	0.975634	0.973418	0.965393	0.971296	0.972003
											0.929909	0.945152	0.93864	0.94761	0.939981	0.939832	0.938899	0.931082	0.980189	0.979685	0.979817	0.979012	0.973338	0.965649	0.960117
											0.944495	0.95415	0.953313	0.955052	0.949591	0.95606	0.943913	0.91767	0.954165	0.959363	0.957711	0.958626	0.953584	0.957793	0.901608
											0.98889	0.988119	0.990851	0.989367	0.992499	0.989883	0.978648	0.964202	0.833132	0.792512	0.858967	0.847976	0.857373	0.843999	0.794643
											0.951626	0.832986	0.915874	0.971639	0.932469	0.946106	0.876916	0.783778	0.85184	0.808681	0.81574	0.871271	0.899386	0.718458	0.866634
											0.952172	0.967245	0.970714	0.97325	0.969576	0.980418	0.9459	0.898294	0.946324	0.941887	0.922207	0.93301	0.929994	0.953955	0.928566
											0.988718	0.990227	0.9923	0.987744	0.982669	0.99031	0.985954	0.956735	0.933688	0.953766	0.9598	0.956841	0.936905	0.956496	0.949924
											0.990736	0.984537	0.990087	0.979068	0.985264	0.98561	0.985523	0.948245	0.996493	0.986343	0.989712	0.982399	0.991103	0.988923	0.99509
											0.512647	0.61015	0.632326	0.51891	0.590731	0.572313	0.698998	0.4721	0.986164	0.982322	0.965695	0.971541	0.9792	0.970172	0.96388
											0.955623	0.906204	0.960516	0.960789	0.957133	0.960952	0.944205	0.892726	0.978542	0.966703	0.981873	0.97235	0.971016	0.936308	0.930891
											0.949394	0.935838	0.881683	0.932267	0.906991	0.914229	0.914328	0.850839	0.958736	0.956086	0.967966	0.953226	0.944257	0.973796	0.892172
											0.954852	0.956226	0.957242	0.963095	0.96131	0.956188	0.974766	0.946262	0.682018	0.714772	0.712707	0.719907	0.710955	0.662621	0.791195
											0.957481	0.958281	0.959864	0.962521	0.967463	0.961531	0.920643	0.891063	0.943532	0.951227	0.950011	0.952608	0.941361	0.923171	0.922134
											0.933112	0.928659	0.936098	0.941429	0.943947	0.938491	0.948936	0.936018	0.960078	0.97538	0.978461	0.965655	0.958477	0.95932	0.972955
											0.790542	0.818043	0.789301	0.793412	0.792115	0.785216	0.774814	0.723845	0.941471	0.921379	0.833546	0.752799	0.97422	0.806038	0.938048
											0.961978	0.944607	0.947321	0.950373	0.953801	0.948045	0.913029	0.905571	0.926138	0.940496	0.93379	0.93153	0.9358	0.860482	0.834026
											0.983331	0.980634	0.983156	0.981293	0.980167	0.981916	0.983246	0.964828	0.976975	0.961247	0.977464	0.978187	0.96311	0.942669	0.908708
											0.954952	0.958567	0.962125	0.959785	0.963093	0.960163	0.940425	0.869681	0.97873	0.997286	0.96056	0.989334	0.973501	0.95413	0.966164
											0.951532	0.95895	0.960667	0.953695	0.956907	0.955987	0.966614	0.879123	0.923761	0.944557	0.95485	0.97565	0.933107	0.915246	0.922874
											0.977212	0.979527	0.978988	0.980003	0.980587	0.97901	0.971179	0.935209	0.891634	0.912948	0.939625	0.948751	0.875375	0.910879	0.951912
											0.979438	0.980507	0.984396	0.982061	0.979731	0.978724	0.956493	0.935438	0.993805	0.992241	0.994067	0.9948	0.991477	0.988228	0.989145
											0.865881	0.846542	0.821096	0.85828	0.830267	0.844071	0.836613	0.726242	0.842799	0.880001	0.864029	0.840593	0.864072	0.889457	0.878135
											0.970458	0.97419	0.974401	0.980157	0.985283	0.984332	0.952904	0.938799	0.705642	0.656682	0.643261	0.687922	0.657729	0.655209	0.655631
											0.98714	0.992677	0.986537	0.986089	0.989416	0.982484	0.982125	0.963267	0.848654	0.831958	0.825614	0.796946	0.833998	0.817052	0.958353
											0.957215	0.975015	0.968705	0.976157	0.955698	0.972499	0.963285	0.971883	0.199894	0.42925	0.345969	0.311544	0.401915	0.0415758	0.694615
											0.950462	0.971419	0.943312	0.990474	0.983225	0.976086	0.988998	0.965452	0.904653	0.935675	0.935493	0.912174	0.896002	0.892827	0.899389
											0.957882	0.949982	0.979556	0.976957	0.962995	0.984569	0.946555	0.957567	0.506236	0.642034	0.448398	0.524135	0.707783	0.831115	0.861901
											0.965329	0.966655	0.975469	0.974967	0.978917	0.981742	0.941816	0.921422	0.934948	0.888622	0.912696	0.901129	0.935755	0.927932	0.914436
											0.448389	0.293395	0.384802	0.468509	0.421288	0.478136	0.689653	0.859387	0.983235	0.985509	0.985354	0.983932	0.981039	0.986317	0.979337
											0.974718	0.97826	0.972473	0.976258	0.978878	0.979046	0.957792	0.943716	0.961289	0.970876	0.972139	0.949688	0.962806	0.935008	0.880504
											0.977908	0.978874	0.976459	0.979445	0.981056	0.980711	0.958483	0.945964	0.984333	0.983371	0.988691	0.982856	0.98387	0.967914	0.94572
											0.960717	0.958858	0.962522	0.971236	0.965175	0.961318	0.940846	0.926733	0.988286	0.989242	0.992812	0.994534	0.986329	0.991645	0.984232
											0.950218	0.946472	0.960992	0.949669	0.952026	0.955275	0.971059	0.955791	0.969103	0.949411	0.976771	0.966109	0.962126	0.93762	0.926116
											0.978719	0.985315	0.971371	0.99283	0.978231	0.98387	0.972739	0.962596	0.80276	0.828226	0.800806	0.780349	0.816692	0.772241	0.66817
											0.887833	0.957173	0.896015	0.883555	0.942267	0.931917	0.881798	0.923168	0.971253	0.970583	0.972881	0.969349	0.960463	0.970705	0.968706
											0.926053	0.911153	0.922353	0.9412	0.915475	0.940625	0.869873	0.836478
											0.971515	0.973485	0.968408	0.97355	0.976755	0.98198	0.931348	0.918203
											0.979223	0.984749	0.97776	0.985769	0.985284	0.977437	0.942995	0.948972
											0.9669	0.978276	0.979116	0.971941	0.972417	0.97179	0.991658	0.986906
											0.959774	0.949203	0.969628	0.969203	0.971446	0.968499	0.976237	0.976681
											0.967182	0.97402	0.971488	0.962795	0.969788	0.970442	0.96076	0.959895
											0.88232	0.893445	0.866171	0.862112	0.892762	0.886163	0.788026	0.568997
											0.975162	0.978012	0.973469	0.983343	0.985566	0.985722	0.905249	0.861799

[truncated: 3 more sheets: FigureS6, FigureS7, FigureS8]
